# Supplementary material for: Performance of Microscopy for the Diagnosis of Malaria and Human African Trypanosomiasis by Diagnostic Laboratories in the Democratic Republic of the Congo: Results of a Nation-Wide External Quality Assessment
Source: PLoS One. 2016 Jan 20;11(1):e0146450. doi: 10.1371/journal.pone.0146450 (PMC4720473; doi:10.1371/journal.pone.0146450)
Supplement: S2 File — (XLSX) [file pone.0146450.s002.xlsx]

## Sheet: 151201 EQA_2013_Base
Nr	Health facility hyerarchy	Province	Diagnostic with thick blood film	Malaria test used	Brand of malaria rapid test diagnostic	HAT test used	Number of thick blood films runed for malaria January to June 2013	Number of thick blood films runed for HAT/ other diseases January to June 2013	Number of positives thick blood films for malaria, Janvier à Juin 2013	Positivity rate of thick blood film for malaria, January to June 2013	Number of staff performing thick blood film	Training/ Diagnostic	If yes, which disease?	Date of last training	Training	Participation EQA2011?	If yes, Reception Feedback EQA2011?	Previous EQA?	Stain used?	Brand of stain?	Form of stain to the purchase	Source of supply	Buffer used	Buffer: Preparation procedure	Date of reception	Date of feed back	Sample 1p	Positive/Negative 1p	Species 1p	Stage of development 1p	Parasites/µl 1p	Score Sample 1p	Sample 2p	Positive/Negative 2p	Species 2p	Stage of development 2p	Parasites/µl 2p	Score Sample 2p	Sample 3p	Positive/Negative 3p	Species 3p	Stage of development 3p	Parasites/µl 3p	Score Sample 3p	Sample 4p	Positive/Negative 4p	Species 4p	Stage of development 4p	Parasites/µl 4p
1	Referral Healthcenter	Province Orientale	Malaria	Thick blood film	ND	No HAT diagnostic	1999	3	900	45.1726	2	No	ND	ND	Not trained	Yes	Yes	EQA 2011	Giemsa	ND	Stock solution	Local distributor	Buffered water	Dilution: 1/10	18/12/2013	21/12/2013	Yes	Negative	ND	ND	ND	Correct	No	ND	ND	ND	ND	ND	Yes	Positive	ND	ND	ND	Incorrect	Yes	Positive	ND	ND	ND
2	Referral Hospital	Sud Kivu	Malaria	Thick blood film and RDT	SD BIOLINE Malaria Ag P.f/Pan	ND	1399	0	45	3.21658	2	Yes	Malaria	2011	Trained > 2011	No	ND	First time	Giemsa	ACTU ALL CHEMICAL	Stock solution	Purchasing office	Buffered water	Dilution: 1/10	ND	ND	Yes	Negative	ND	ND	ND	Correct	Yes	Negative	ND	ND	ND	Incorrect	Yes	Negative	ND	ND	ND	Incorrect	Yes	Negative	ND	ND	ND
3	Referral Hospital	Kasaï Oriental	Malaria, HAT and Filariasis	Thick blood film	ND	Thick blood film and CATT	792	1	278	35.2273	2	No	ND	ND	Not trained	No	ND	First time	Giemsa	ND	Stock solution	Ambulant provider	Distilled water	Dilution: 1/10	ND	ND	Yes	Negative	ND	ND	ND	Correct	Yes	Positive	Plasmodium	Trophozoïte	727	Acceptable	Yes	Negative	ND	ND	ND	Incorrect	Yes	Positive	Trypanosome	ND	ND
4	Health Center	Katanga	Malaria, HAT and Filariasis	Thick blood film	ND	Thick blood film and CATT	1411	0	219	15.5209	3	No	ND	ND	Not trained	No	ND	First time	Giemsa	ND	Powder	Ambulant provider	Buffered water	Dilution: 1/10	ND	2013-12-06	Yes	Negative	ND	ND	ND	Correct	Yes	Positive	P. falciparum	Trophozoïte	ND	Acceptable	Yes	Positive	P.malariae	Trophozoïte	ND	Incorrect	Yes	Positive	Trypanosome et P. falciparum	Trophozoïte	ND
5	Health Center	Bas-Congo	Malaria, HAT and Filariasis	Thick blood film	ND	ND	507	0	173	34.1223	1	No	ND	ND	Not trained	No	ND	First time	Giemsa	ND	Working solution	Ambulant provider	Distilled water	Dilution: 1/10	ND	ND	Yes	Negative	ND	ND	ND	Correct	Yes	Positive	Plasmodium	Trophozoïte	750	Acceptable	Yes	Negative	ND	ND	ND	Incorrect	Yes	Negative	ND	ND	ND
6	Health Center	Equateur	Malaria	Thick blood film	ND	No HAT diagnostic	283	0	195	68.9046	1	No	ND	ND	Not trained	No	ND	First time	Giemsa	ND	Working solution	Ambulant provider	ND	ND	ND	ND	Yes	Negative	ND	ND	ND	Correct	Yes	Negative	ND	ND	ND	Incorrect	Yes	Negative	ND	ND	ND	Incorrect	Yes	Negative	ND	ND	ND
7	Referral Hospital	Katanga	ND	Thick blood film	ND	No HAT diagnostic	900	0	700	77.7778	2	Yes	ND	ND	ND	No	ND	First time	Giemsa	ND	Stock solution	Local distributor	Water tap	Dilution: 1/10	ND	5/12/2013	Yes	Positive	P. falciparum	Trophozoïte	ND	Incorrect	Yes	Negative	ND	ND	ND	Incorrect	Yes	Positive	P. ovale	Trophozoïte	ND	Incorrect	No	ND	ND	ND	ND
8	Referral Hospital	Maniema	Malaria, HAT and Filariasis	Thick blood film	ND	Thick blood film	50	10	9	38	2	Yes	Malaria	2005	Trained < 2011	Yes	No	EQA 2011	Giemsa	ND	Stock solution	NGO	Water well	Dilution: 1/10	ND	ND	Yes	Negative	ND	ND	ND	Correct	Yes	Positive	P. falciparum	Trophozoïte	256	Acceptable	Yes	Positive	ND	Trophozoïte	ND	Incorrect	Yes	Positive	Trypanosome	ND	ND
9	Health Center	Province Orientale	Malaria	Thick blood film and RDT	ND	No HAT diagnostic	1587	0	1146	72.2117	2	No	ND	ND	Not trained	No	ND	First time	Giemsa	ND	Stock solution	Ambulant provider	Distilled water	ND	20/11/2013	23/11/2013	Yes	Positive	ND	ND	ND	Incorrect	Yes	Positive	P. falciparum	ND	ND	Acceptable	Yes	Positive	P.falciparum	ND	ND	Incorrect	Yes	Positive	ND	ND	ND
10	Referral Hospital	Maniema	Malaria	Thick blood film and RDT	SD BIOLINE Malaria Ag P.f/Pan	No HAT diagnostic	750	0	490	65.3333	1	Yes	Tuberculosis	2011	Not trained	No	ND	First time	Giemsa	ND	Stock solution	NGO	Water tap	ND	ND	ND	Yes	Negative	ND	ND	ND	Correct	Yes	Negative	ND	ND	ND	Incorrect	Yes	Positive	ND	ND	516	Incorrect	Yes	Negative	ND	ND	ND
11	Referral Healthcenter	Province Orientale	Malaria	Thick blood film and RDT	SD BIOLINE Malaria Ag P.f/Pan	No HAT diagnostic	288	0	94	32.6389	4	No	ND	ND	Not trained	Yes	Yes	EQA 2011	Giemsa	ND	Stock solution	Local distributor	Buffered water	ND	7/11/2013	23/01/2014	Yes	Positive	P. falciparum	Trophozoïte	587	Incorrect	Yes	Positive	P. falciparum	Trophozoïte	1264	Acceptable	Yes	Positive	Trypanosome	ND	ND	Incorrect	Yes	Negative	ND	ND	ND
12	Health Center	Bandundu	Malaria, HAT and Filariasis	Thick blood film	ND	Thick blood film	465	0	305	65.5914	1	No	ND	ND	Not trained	No	ND	First time	Giemsa	ND	Stock solution	Health zone office	Water tap	Dilution: 1/10	2014-03-17	2014-03-21	Yes	Negative	ND	ND	ND	Correct	Yes	Positive	P. malariae	Trophozoïte	ND	Correct	Yes	Positive	P.falciparum	Trophozoïte	ND	Incorrect	Yes	Negative	ND	ND	ND
13	Health Center	Katanga	Malaria	Thick blood film	ND	No HAT diagnostic	641	0	0	0	2	ND	ND	ND	ND	No	ND	First time	Giemsa	ND	Stock solution	Ambulant provider	Water tap	Dilution: 1/10	2013-11-05	2013-11-11	Yes	Negative	ND	ND	ND	Correct	Yes	Positive	P. falciparum	ND	480	Acceptable	Yes	Positive	P.falciparum	ND	457	Incorrect	Yes	Negative	ND	ND	ND
14	Health Center	Kasaï Oriental	Malaria	Thick blood film and RDT	SD BIOLINE Malaria Ag P.f/Pan	CATT	780	0	290	37.1795	1	No	ND	ND	Not trained	No	ND	First time	Giemsa	ND	Stock solution	NGO	Water tap	Dilution: 1/10	2013-10-18	2013-11-02	No	ND	ND	ND	ND	ND	Yes	Positive	P. falciparum	Trophozoïte	362	Acceptable	Yes	Negative	ND	ND	ND	Incorrect	Yes	Negative	ND	ND	ND
15	Health Center	Bas-Congo	Malaria	Thick blood film	ND	No HAT diagnostic	1063	0	785	73.8476	1	Yes	Malaria	2012-08-01	Trained > 2011	Yes	No	EQA 2011	Giemsa	ND	Working solution	Local distributor	Buffered water	ND	2013-10-22	2013-10-22	Yes	Negative	ND	ND	ND	Correct	Yes	Positive	P. malariae	Trophozoïte	4722	Correct	Yes	Positive	P.falciparum	Trophozoïte	123	Incorrect	Yes	Positive	Trypanosome	ND	ND
16	Referral Hospital	Katanga	Malaria	Thick blood film	ND	No HAT diagnostic	1813	0	1000	55.1572	4	No	ND	ND	Not trained	No	ND	First time	Giemsa	ND	Stock solution	Local distributor	Water tap	Dilution: 1/10	28/10/2013	ND	Yes	Positive	ND	Trophozoïte	389	Incorrect	Yes	Positive	ND	Trophozoïte	1589	Acceptable	Yes	Negative	ND	ND	ND	Incorrect	Yes	Negative	ND	ND	ND
17	Referral Hospital	Katanga	Malaria and Filariasis	Thick blood film	ND	No HAT diagnostic	682	0	283	41.4956	2	Yes	Tuberculosis	2008	Not trained	No	ND	First time	Giemsa	ND	Stock solution	Purchasing office	Distilled water	Dilution: 1/10	2013-11-10	2013-11-23	Yes	Positive	ND	ND	ND	Incorrect	No	ND	ND	ND	ND	ND	Yes	Positive	ND	ND	ND	Incorrect	Yes	Positive	ND	ND	ND
18	Referral Healthcenter	Katanga	Malaria	Thick blood film	ND	No HAT diagnostic	1080	0	651	60.2778	2	No	ND	ND	Not trained	No	ND	First time	Giemsa	ND	Stock solution	Ambulant provider	Distilled water	Dilution: 1/10	ND	ND	Yes	Negative	ND	ND	ND	Correct	Yes	Negative	ND	ND	ND	Incorrect	Yes	Negative	ND	ND	ND	Incorrect	Yes	Negative	ND	ND	ND
19	Referral Healthcenter	Kasaï Occidental	Malaria and Filariasis	Thick blood film and RDT	SD BIOLINE Malaria Ag P.f/Pan	No HAT diagnostic	182	0	121	66.4835	1	No	ND	ND	Not trained	Yes	No	EQA 2011	Giemsa	ND	Stock solution	Ambulant provider	Spring water	ND	ND	ND	Yes	Negative	ND	ND	ND	Correct	Yes	Positive	P. falciparum	Trophozoïte	420	Acceptable	Yes	Negative	ND	ND	ND	Incorrect	Yes	Positive	P. falciparum	Trophozoïte	1012
20	Referral Hospital	Province Orientale	Malaria	Thick blood film and RDT	SD BIOLINE Malaria Ag P.f/Pan	ND	326	0	152	46.6258	2	Yes	Malaria	2013	Trained > 2011	No	ND	First time	Giemsa	MERCK	Stock solution	NGO	Buffered water	Dilution: 1/10	11/12/2013	4/01/2014	Yes	Negative	ND	ND	ND	Correct	Yes	Positive	P. falciparum	Trophozoïte	2675	Acceptable	Yes	Positive	P.falciparum	Trophozoïte	1720	Incorrect	Yes	Positive	Trypanosome	ND	ND
21	Referral Hospital	Bandundu	Malaria, HAT and Filariasis	Thick blood film and RDT	ND	Thick blood film, CATT, CTC, and mAECT	1454	0	668	45.9422	16	Yes	HAT	2012	Trained > 2011	Yes	Yes	EQA 2011	Giemsa	ND	Stock solution	Purchasing office	Buffered water	Dilution: 1/10	2013-10-30	ND	Yes	Negative	ND	ND	ND	Correct	Yes	Positive	P. malariae	Trophozoïte et schizonte	640	Correct	Yes	Positive	Trypanosome et P. falciparum	ND	ND	Acceptable	Yes	Positive	Trypanosome	ND	ND
22	Health Center	Equateur	Malaria	Thick blood film	ND	No HAT diagnostic	172	0	118	68.6047	ND	No	ND	ND	Not trained	No	ND	First time	Giemsa	ND	Working solution	Ambulant provider	ND	ND	2013-11-02	ND	Yes	Negative	ND	ND	ND	Correct	Yes	Positive	P. falciparum	Trophozoïte	ND	Acceptable	Yes	Negative	ND	ND	ND	Incorrect	Yes	Negative	ND	ND	ND
23	Health Center	Bandundu	Malaria, HAT and Filariasis	Thick blood film and RDT	ND	Thick blood film	210	0	101	48.0952	2	No	ND	ND	Not trained	Yes	No	EQA 2011	Giemsa	ND	Stock solution	Ambulant provider	Water tap	Dilution: 1/10	2013-11-05	2013-11-15	Yes	Negative	ND	ND	ND	Correct	Yes	Negative	ND	ND	ND	Incorrect	Yes	Positive	P.falciparum	Trophozoïte	49	Incorrect	Yes	Negative	ND	ND	ND
24	Health Center	Bandundu	Malaria, HAT and Filariasis	Thick blood film and RDT	ND	ND	170	0	118	69.4118	5	Yes	Malaria and HAT	2012-08-01	Trained > 2011	Yes	No	EQA 2011	Giemsa	ND	Working solution	National malaria control programme	Buffered water	by health zone office	2013-11-08	ND	Yes	Negative	ND	ND	ND	Correct	Yes	Positive	P. falciparum	Trophozoïte	88	Acceptable	Yes	Negative	ND	ND	ND	Incorrect	Yes	Positive	Trypanosome	ND	ND
25	Health Center	Equateur	Malaria, HAT and Filariasis	Thick blood film and RDT	ND	Thick blood film and CTC	270	0	251	92.963	2	No	ND	ND	Not trained	No	ND	First time	Giemsa	ND	Stock solution	Ambulant provider	Buffered water	Dilution: 1/10	ND	ND	Yes	Negative	ND	ND	ND	Correct	Yes	Positive	P. falciparum	Trophozoïte	ND	Acceptable	Yes	Positive	Trypanosome	ND	ND	Incorrect	Yes	Positive	Trypanosome	ND	ND
26	Referral Hospital	Kinshasa	Malaria, HAT and Filariasis	Thick blood film and RDT	SD BIOLINE Malaria Ag P.f/Pan	Thick blood film	4159	0	2	0.0480885	7	Yes	Malaria and Tuberculosis	March 2012	Trained > 2011	No	ND	First time	Giemsa	MERCK	Stock solution	Local distributor	Distilled water	Dilution: 1/10	ND	ND	Yes	Negative	ND	ND	ND	Correct	Yes	Positive	P. malariae	Trophozoïte, schizonte et gamétocyte	8156	Correct	Yes	Positive	P.falciparum	Trophozoïte	27261	Incorrect	Yes	Negative	ND	ND	ND
27	Referral Hospital	Kasaï Occidental	Malaria and HAT	Thick blood film and RDT	SD BIOLINE Malaria Ag P.f/Pan	Thick blood film and CATT	60	0	38	63.3333	1	No	ND	ND	Not trained	No	ND	First time	Giemsa	ND	Stock solution	Purchasing office	Water tap	ND	2013-11-07	2013-11-13	Yes	Positive	P. falciparum	ND	160	Incorrect	Yes	Negative	ND	ND	ND	Incorrect	Yes	Negative	ND	ND	ND	Incorrect	Yes	Negative	ND	ND	ND
28	Health Center	Bandundu	Malaria, HAT and Filariasis	Thick blood film and RDT	ND	Thick blood film	213	2	106	50.7042	2	No	ND	ND	Not trained	No	ND	First time	Giemsa	ND	Stock solution	Global Founds	Water tap	Dilution: 1/10	2014-03-02	2014-03-10	Yes	Negative	ND	ND	ND	Correct	Yes	Positive	ND	ND	ND	Acceptable	Yes	Positive	ND	ND	ND	Incorrect	Yes	Positive	Trypanosome	ND	ND
29	Referral Hospital	Province Orientale	Malaria	Thick blood film and RDT	SD BIOLINE Malaria Ag P.f/Pan	No HAT diagnostic	276	0	102	36.9565	3	Yes	Malaria	2013	Trained > 2011	No	ND	First time	Giemsa	MERCK	Stock solution	NGO	Buffered water	Dilution: 1/10	5/12/2013	10/01/2014	Yes	Negative	ND	ND	ND	Correct	Yes	Positive	P. falciparum	Trophozoïte	1762	Acceptable	Yes	Positive	P.falciparum	Trophozoïte	ND	Incorrect	Yes	Positive	P. falciparum	Trophozoïte	3767
30	Health Center	Katanga	Malaria, HAT and Filariasis	Thick blood film	ND	ND	212	0	163	76.8868	1	No	ND	ND	Not trained	No	ND	First time	Giemsa	ND	Stock solution	Ambulant provider	Distilled water	Dilution: 1/10	2013-11-04	ND	Yes	Positive	Plasmodium	ND	ND	Incorrect	Yes	Positive	Plasmodium	ND	ND	Acceptable	Yes	Positive	plasmodium	ND	ND	Incorrect	Yes	Positive	Plasmodium	ND	ND
31	Health Center	Kinshasa	Malaria, HAT and Filariasis	Thick blood film and RDT	SD BIOLINE Malaria Ag P.f/Pan	ND	367	0	0	0	1	Yes	Parasitology	July 2013	Trained > 2011	No	ND	First time	Giemsa	ND	Stock solution	Ambulant provider	Buffered water	Dilution: 1/10	2013-12-30	2014-01-04	Yes	Positive	Loa loa	ND	ND	Incorrect	Yes	Positive	P. falciparum	Trophozoïte	ND	Acceptable	Yes	Positive	P.falciparum	Gamétocyte	ND	Incorrect	Yes	Positive	Trypanosome	ND	ND
32	Health Center	Province Orientale	Malaria	Thick blood film and RDT	SD BIOLINE Malaria Ag P.f/Pan	No HAT diagnostic	428	0	230	53.7383	1	No	ND	ND	Not trained	No	ND	First time	Giemsa	ND	Working solution	Purchasing office	Distilled water	Dilution: 1/10	ND	ND	Yes	Negative	ND	ND	ND	Correct	Yes	Positive	ND	Trophozoïte, schizonte et gamétocyte	1828	Acceptable	Yes	Negative	ND	ND	ND	Incorrect	Yes	Negative	ND	ND	ND
33	Referral Healthcenter	Katanga	Malaria	Thick blood film	ND	Thick blood film	ND	ND	ND	ND	3	No	ND	ND	Not trained	Yes	No	EQA 2011	Giemsa	ND	Stock solution	Local distributor	Buffered water	ND	ND	ND	No	ND	ND	ND	ND	ND	No	ND	ND	ND	ND	ND	No	ND	ND	ND	ND	ND	No	ND	ND	ND	ND
34	Referral Hospital	Kasaï Oriental	Malaria and HAT	Thick blood film and RDT	SD BIOLINE Malaria Ag P.f/Pan	Thick blood film and CATT	722	0	0	0	ND	Yes	Malaria	July 2012	Trained > 2011	No	ND	First time	Giemsa	Avonchem	Stock solution	NGO	Buffered water	ND	2013-11-07	2013-11-28	Yes	Positive	P. falciparum	Trophozoïte	4080	Incorrect	Yes	Negative	ND	ND	ND	Incorrect	Yes	Negative	ND	ND	ND	Incorrect	Yes	Positive	P. falciparum	Trophozoïte	4600
35	Referral Hospital	Sud Kivu	Malaria, HAT and Filariasis	Thick blood film and RDT	SD BIOLINE Malaria Ag P.f/Pan	Thick blood film	4500	0	30	0.666667	4	Yes	Malaria	2004	Trained < 2011	Yes	No	EQA 2011	Giemsa	ND	Powder	Ambulant provider	Water tap	ND	13/11/2013	19/11/2013	Yes	Negative	ND	ND	ND	Correct	Yes	Positive	P. malariae	Trophozoïte, schizonte et gamétocyte	1900	Correct	Yes	Positive	Trypanosome	Trophozoïte	ND	Incorrect	Yes	Positive	Trypanosome	Trophozoïte	ND
36	Health Center	Kinshasa	Malaria, HAT and Filariasis	Thick blood film and RDT	SD BIOLINE Malaria Ag P.f/Pan	Thick blood film	2700	0	0	0	2	No	ND	ND	Not trained	Yes	Yes	EQA 2011	Giemsa	ND	Stock solution	Local distributor	Buffered water	ND	2014-01-25	2014-01-30	Yes	Negative	ND	ND	ND	Correct	Yes	Positive	ND	Trophozoïte	200	Acceptable	Yes	Positive	ND	Trophozoïte et Gamétocyte	1040	Incorrect	Yes	Positive	ND	Trophozoïte	646
37	Other health facilities	Province Orientale	Malaria, HAT and Filariasis	Thick blood film and RDT	SD BIOLINE Malaria Ag P.f/Pan	Thick blood film	737	2	145	19.9457	4	Yes	Malaria	2005	Trained < 2011	Yes	ND	EQA 2011	Giemsa	MERCK	Stock solution	Local distributor	Buffered water	Dissolve in distilled water, phosphate and sodium buffers	7/11/2013	ND	Yes	Negative	ND	ND	ND	Correct	Yes	Positive	P. falciparum	Trophozoïte et schizonte	1934	Acceptable	Yes	Positive	Trypanosome et P. falciparum	Trophozoïte	238	Acceptable	Yes	Positive	Trypanosome	ND	ND
38	Referral Hospital	Sud Kivu	Malaria and Filariasis	Thick blood film and RDT	SD BIOLINE Malaria Ag P.f/Pan	No HAT diagnostic	4931	0	939	19.0428	5	No	ND	ND	Not trained	No	ND	First time	Giemsa	ND	Powder	Ambulant provider	Water tap	ND	13/11/2013	19/11/2013	Yes	Negative	ND	ND	ND	Correct	Yes	Positive	P. falciparum	Trophozoïte et schizonte	576	Acceptable	Yes	Positive	P.falciparum	Trophozoïte	ND	Incorrect	Yes	Negative	ND	ND	ND
39	Referral Hospital	Sud Kivu	Malaria, HAT and Filariasis	Thick blood film	ND	ND	1047	0	39	3.72493	2	No	ND	ND	Not trained	No	ND	First time	Giemsa	ND	Stock solution	Ambulant provider	Water tap	Dilution: 1/10	13/11/2013	18/11/2013	Yes	Negative	ND	ND	ND	Correct	Yes	Negative	ND	ND	ND	Incorrect	Yes	Positive	P.falciparum	Trophozoïte	1216	Incorrect	Yes	Negative	ND	ND	ND
40	Other health facilities	Katanga	Malaria	Thick blood film	ND	Thick blood film	884	0	85	9.61538	2	Yes	Malaria	2004	Trained < 2011	No	ND	First time	Giemsa	ND	Powder	Local distributor	Water tap	ND	2013-10-27	2013-11-12	Yes	Negative	ND	ND	ND	Correct	Yes	Positive	P. falciparum	Trophozoïte	850	Acceptable	Yes	Positive	P.falciparum	Trophozoïte	5000	Incorrect	Yes	Positive	Trypanosome	ND	ND
41	Health Center	Katanga	Malaria, HAT and Filariasis	Thick blood film	ND	ND	1201	0	748	62.2814	1	Yes	Malaria	June 2006	Trained < 2011	Yes	No	EQA 2011	Giemsa	ND	Stock solution	Ambulant provider	Rainwater	ND	ND	2013-11-17	Yes	Negative	ND	ND	ND	Correct	Yes	Negative	ND	ND	ND	Incorrect	Yes	Negative	ND	ND	ND	Incorrect	Yes	Positive	Trypanosome	ND	ND
42	Health Center	Bandundu	Malaria, HAT and Filariasis	Thick blood film and RDT	ND	Thick blood film	315	2	185	59.3651	1	Yes	ND	ND	ND	No	ND	First time	Giemsa	ND	Stock solution	Ambulant provider	Water tap	Dilution: 1/10	2014-03-06	2014-03-12	Yes	Negative	ND	ND	ND	Correct	Yes	Positive	ND	ND	ND	Acceptable	Yes	Negative	ND	ND	ND	Incorrect	Yes	Negative	ND	ND	ND
43	Health Center	Bas-Congo	Malaria, HAT and Filariasis	Thick blood film	ND	Thick blood film	320	0	211	65.9375	2	No	ND	ND	Not trained	Yes	Yes	EQA 2011	Giemsa	ND	Working solution	Local distributor	Water tap	Dilution: 1/10	2013-10-31	2013-10-31	Yes	Negative	ND	ND	ND	Correct	Yes	Positive	P. falciparum	Trophozoïte	ND	Acceptable	Yes	Negative	ND	ND	ND	Incorrect	Yes	Positive	Trypanosome	ND	ND
44	Health Center	Bandundu	Malaria	Thick blood film and RDT	ND	No HAT diagnostic	175	0	96	54.8571	1	No	ND	ND	Not trained	No	ND	First time	Giemsa	ND	Working solution	Ambulant provider	River water	ND	2013-11-08	2013-11-18	Yes	Negative	ND	ND	ND	Correct	Yes	Positive	P. falciparum	Trophozoïte	80	Acceptable	Yes	Positive	Trypanosome	ND	ND	Incorrect	Yes	Negative	ND	ND	ND
45	Referral Hospital	Equateur	Malaria, HAT and Filariasis	Thick blood film and RDT	SD BIOLINE Malaria Ag P.f/Pan	Thick blood film	31	0	14	45.1613	2	Yes	Malaria and Tuberculosis	2005	Trained < 2011	Yes	No	EQA 2011	Giemsa	ACTU ALL CHEMICAL	Working solution	Global Founds	Buffered water	Buffer tablet/ 1 liter of distilled water	ND	ND	Yes	Negative	ND	ND	ND	Correct	Yes	Positive	P. malariae	Trophozoïte	6607	Correct	No	ND	ND	ND	ND	ND	Yes	Positive	Trypanosome	ND	ND
46	Health Center	Bandundu	Malaria, HAT and Filariasis	Thick blood film	ND	Thick blood film	326	0	98	30.0613	1	No	ND	ND	Not trained	No	ND	First time	Giemsa	ND	Stock solution	Global Founds	ND	ND	2014-03-17	2014-03-22	Yes	Negative	ND	ND	ND	Correct	Yes	Positive	ND	ND	ND	Acceptable	Yes	Positive	ND	ND	ND	Incorrect	Yes	Negative	ND	ND	ND
47	Referral Hospital	Bas-Congo	Malaria, HAT and Filariasis	Thick blood film	ND	Thick blood film, CTC and CATT	2171	0	975	44.9102	3	Yes	Malaria	1905-06-28	Trained < 2011	Yes	Yes	EQA 2011	Giemsa	ND	Working solution	Purchasing office	Buffered water	Dilution: 1/10	2013-11-14	2013-11-16	No	ND	ND	ND	ND	ND	Yes	Positive	Plasmodium	Trophozoïte	336	Acceptable	Yes	Positive	Trypanosome et Plasmodium	Trophozoïte	2944	Acceptable	Yes	Positive	Trypanosome	ND	ND
48	Referral Hospital	Kinshasa	Malaria	Thick blood film and RDT	SD BIOLINE Malaria Ag P.f/Pan	No HAT diagnostic	ND	ND	ND	ND	2	No	ND	ND	Not trained	Yes	Yes	EQA 2011	Giemsa	ND	Stock solution	Local distributor	Water tap	Dilution: 1/10	2013-11-29	2013-12-24	Yes	Positive	ND	ND	ND	Incorrect	Yes	Positive	ND	ND	ND	Acceptable	Yes	Negative	ND	ND	ND	Incorrect	Yes	Positive	ND	ND	ND
49	Referral Hospital	Kasaï Occidental	Malaria, HAT and Filariasis	Thick blood film and RDT	SD BIOLINE Malaria Ag P.f/Pan	Thick blood film	1221	0	695	56.9206	5	Yes	Malaria	2013-10-01	Trained > 2011	Yes	No	EQA 2011	Giemsa	ND	Stock solution	National malaria control programme	Buffered water	Dilution: 1/10	2013-11-16	2013-11-19	Yes	Negative	ND	ND	ND	Correct	Yes	Positive	ND	Schizonte	ND	Acceptable	Yes	Negative	ND	ND	ND	Incorrect	Yes	Positive	Trypanosome	ND	ND
50	Health Center	Bandundu	Malaria, HAT and Filariasis	Thick blood film and RDT	ND	Thick blood film	245	0	130	53.0612	2	No	ND	ND	Not trained	Yes	ND	EQA 2011	Giemsa	ND	Stock solution	Ambulant provider	Water tap	Dilution: 1/10	2013-11-09	2013-11-16	Yes	Negative	ND	ND	ND	Correct	Yes	Positive	P. falciparum	Trophozoïte	116	Acceptable	Yes	Negative	ND	ND	ND	Incorrect	Yes	Positive	Trypanosome	ND	ND
51	Health Center	Equateur	Malaria and Filariasis	Thick blood film and RDT	ND	No HAT diagnostic	300	ND	ND	ND	1	No	ND	ND	Not trained	No	ND	First time	Giemsa	ND	Stock solution	Ambulant provider	Distilled water	ND	ND	ND	Yes	Negative	ND	ND	ND	Correct	Yes	Positive	Plasmodium	Trophozoïte	100	Acceptable	Yes	Negative	ND	ND	ND	Incorrect	Yes	Positive	Plamsodium et Microfilaire	Trophozoïte	120
52	Health Center	Bandundu	Malaria, HAT and Filariasis	Thick blood film	ND	Thick blood film	202	0	69	34.1584	1	No	ND	ND	Not trained	No	ND	First time	Giemsa	ND	Stock solution	Ambulant provider	ND	ND	2014-03-16	2014-03-21	Yes	Negative	ND	ND	ND	Correct	Yes	Positive	ND	ND	ND	Acceptable	Yes	Positive	ND	ND	ND	Incorrect	Yes	Positive	Trypanosome	ND	ND
53	Referral Hospital	Kasaï Oriental	Malaria, HAT and Filariasis	Thick blood film and RDT	SD BIOLINE Malaria Ag P.f/Pan	Thick blood film and CATT	4131	0	1399	33.8659	4	No	ND	ND	Not trained	No	ND	First time	Giemsa	ND	Stock solution	Ambulant provider	Water tap	Dilution: 1/10	2013-11-07	2013-11-18	Yes	Negative	ND	ND	ND	Correct	Yes	Positive	P. falciparum et P. vivax	ND	1648	Acceptable	Yes	Negative	ND	ND	ND	Incorrect	Yes	Positive	Trypanosome	ND	ND
54	Health Center	Equateur	Malaria and Filariasis	Thick blood film and RDT	Paracheck Malaria Ag P.f	ND	56	6	37	76.7857	ND	No	ND	ND	Not trained	No	ND	First time	Giemsa	ND	Stock solution	Ambulant provider	Buffered water	Dilution: 1/10	ND	ND	Yes	Negative	ND	ND	ND	Correct	No	ND	ND	ND	ND	ND	Yes	Positive	Trypanosome	ND	ND	Incorrect	Yes	Positive	Trypanosome	ND	ND
55	Health Center	Province Orientale	Malaria and Filariasis	Thick blood film and RDT	SD BIOLINE Malaria Ag P.f/Pan	No HAT diagnostic	ND	ND	ND	ND	2	Yes	Malaria and Tuberculosis	2013	Trained > 2011	Yes	Yes	EQA 2011	Giemsa	ND	Stock solution	Ambulant provider	Buffered water	Dilution: 1/10	10/11/2013	23/11/2013	Yes	Negative	ND	ND	ND	Correct	Yes	Negative	ND	ND	ND	Incorrect	Yes	Negative	ND	ND	ND	Incorrect	Yes	Negative	ND	ND	ND
56	Health Center	Katanga	Malaria and Filariasis	Thick blood film and RDT	SD BIOLINE Malaria Ag P.f/Pan	No HAT diagnostic	825	0	279	33.8182	1	Yes	Malaria and Tuberculosis	2005	Trained < 2011	No	ND	First time	Giemsa	MERCK	Stock solution	National malaria control programme	Buffered water	ND	2013-12-27	2013-12-30	Yes	Negative	ND	ND	ND	Correct	Yes	Positive	ND	ND	4571	Acceptable	Yes	Positive	ND	ND	1454	Incorrect	Yes	Negative	ND	ND	ND
57	Health Center	Province Orientale	Malaria	Thick blood film and RDT	SD BIOLINE Malaria Ag P.f/Pan	No HAT diagnostic	ND	ND	ND	ND	ND	Yes	ND	ND	ND	Yes	Yes	EQA 2011	Giemsa	ND	Stock solution	ND	Buffered water	Dilution: 1/10	ND	ND	Yes	Negative	ND	ND	ND	Correct	Yes	Positive	P. falciparum	Trophozoïte	5210	Acceptable	Yes	Negative	ND	ND	ND	Incorrect	Yes	Positive	P. falciparum	Trophozoïte	3120
58	Referral Hospital	Sud Kivu	Malaria and Filariasis	Thick blood film and RDT	SD BIOLINE Malaria Ag P.f/Pan	No HAT diagnostic	1787	0	209	11.6956	3	Yes	Malaria	July 2013	Trained > 2011	ND	ND	ND	Giemsa	ND	Powder	Local distributor	Buffered water	Dissolve in distilled water, phosphate and sodium buffers	ND	ND	Yes	Negative	ND	ND	ND	Correct	Yes	Positive	P. ovale	Schizonte et gamétocyte	338	Acceptable	Yes	Positive	Trypanosome et P. malariae	ND	3981	Incorrect	Yes	Positive	Trypanosome	ND	ND
59	Referral Healthcenter	Katanga	Malaria, HAT and Filariasis	Thick blood film and RDT	ND	ND	203	0	74	36.4532	2	Yes	Malaria and Tuberculosis	2004	Trained < 2011	No	ND	First time	Giemsa	ND	Stock solution	Local distributor	Distilled water	Dilution: 1/10	2013-11-09	ND	Yes	Negative	ND	ND	ND	Correct	Yes	Positive	ND	ND	2753	Acceptable	Yes	Negative	ND	ND	ND	Incorrect	Yes	Positive	ND	ND	821
60	Health Center	Bandundu	Malaria, HAT and Filariasis	Thick blood film and RDT	ND	Thick blood film	186	0	98	52.6882	1	No	ND	ND	Not trained	No	ND	First time	Giemsa	ND	Stock solution	Global Founds	Water tap	Dilution: 1/10	2014-03-05	2014-03-08	Yes	Negative	ND	ND	ND	Correct	Yes	Positive	ND	ND	ND	Acceptable	Yes	Positive	ND	ND	ND	Incorrect	Yes	Positive	Trypanosome	ND	ND
61	Referral Hospital	Province Orientale	Malaria	Thick blood film and RDT	SD BIOLINE Malaria Ag P.f/Pan	No HAT diagnostic	1818	0	994	54.6755	2	Yes	Tuberculosis	2012	Not trained	No	ND	First time	Giemsa	MERCK	Stock solution	Purchasing office	Buffered water	Dilution: 1/10	20/11/2013	22/11/2013	Yes	Negative	ND	ND	ND	Correct	Yes	Positive	P. malariae	Trophozoïte	5720	Correct	Yes	Positive	P.falciparum	Trophozoïte	560	Incorrect	Yes	Negative	ND	ND	ND
62	Referral Healthcenter	Katanga	Malaria, HAT and Filariasis	Thick blood film	ND	Thick blood film	267	0	66	24.7191	2	No	ND	ND	Not trained	No	ND	First time	Giemsa	ND	Stock solution	Local distributor	Rainwater	ND	ND	ND	Yes	Negative	ND	ND	ND	Correct	Yes	Positive	P. malariae	Trophozoïte	1440	Correct	Yes	Positive	P.falciparum	Trophozoïte	ND	Incorrect	Yes	Positive	Trypanosome	ND	ND
63	Referral Hospital	Sud Kivu	Malaria	Thick blood film and RDT	SD BIOLINE Malaria Ag P.f/Pan	No HAT diagnostic	178	0	0	0	2	No	ND	ND	Not trained	No	ND	First time	Giemsa	ND	Stock solution	Purchasing office	Water tap	ND	ND	ND	Yes	Negative	ND	ND	ND	Correct	Yes	Negative	ND	ND	ND	Incorrect	Yes	Positive	Trypanosome	ND	ND	Incorrect	Yes	Negative	ND	ND	ND
64	Health Center	Bandundu	Malaria, HAT and Filariasis	Thick blood film and RDT	ND	Thick blood film	281	0	87	30.9609	2	No	ND	ND	Not trained	No	ND	First time	Giemsa	ND	Stock solution	Ambulant provider	ND	ND	2013-11-05	2013-11-09	Yes	Negative	ND	ND	ND	Correct	Yes	Positive	ND	ND	ND	Acceptable	Yes	Positive	Trypanosome	ND	ND	Incorrect	Yes	Positive	Trypanosome	ND	ND
65	Health Center	Bas-Congo	ND	ND	ND	ND	ND	ND	ND	ND	ND	ND	ND	ND	ND	ND	ND	ND	ND	ND	ND	ND	ND	ND	2013-10-30	ND	Yes	Positive	Plasmodium	ND	ND	Incorrect	Yes	Positive	Plasmodium	ND	ND	Acceptable	Yes	Positive	Plasmodium	ND	ND	Incorrect	Yes	Negative	ND	ND	ND
66	Health Center	Kinshasa	Malaria, HAT and Filariasis	Thick blood film	ND	ND	ND	ND	ND	ND	3	No	ND	ND	Not trained	Yes	Yes	EQA 2011	Giemsa	RAL	Stock solution	Local distributor	Water tap	Dilution: 1/10	2013-11-30	2013-12-12	Yes	Negative	ND	ND	ND	Correct	Yes	Positive	P. malariae	Trophozoïte	6634	Correct	Yes	Positive	P.falciparum	Trophozoïte	2000	Incorrect	Yes	Positive	Trypanosome	ND	ND
67	Other health facilities	Kinshasa	Malaria, HAT and Filariasis	Thick blood film and RDT	SD BIOLINE Malaria Ag P.f/Pan	Thick blood film	732	0	0	0	ND	Yes	Malaria	2013	Trained > 2011	Yes	No	EQA 2011	Giemsa	RAL	Stock solution	Local distributor	Buffered water	Dilution: 1/10	ND	ND	Yes	Negative	ND	ND	ND	Correct	Yes	Positive	P. falciparum	Trophozoïte	390	Acceptable	Yes	Positive	P.falciparum	Trophozoïte	12114	Incorrect	Yes	Positive	Trypanosome	ND	ND
68	Health Center	Bandundu	Malaria	Thick blood film and RDT	ND	No HAT diagnostic	96	0	46	47.9167	1	No	ND	ND	Not trained	No	ND	First time	Giemsa	ND	Stock solution	Ambulant provider	Water tap	Dilution: 1/10	2013-11-08	2013-11-18	Yes	Positive	P. falciparum	Trophozoïte	160	Incorrect	Yes	Negative	ND	ND	ND	Incorrect	Yes	Positive	P.malariae	Trophozoïte	60	Incorrect	Yes	Negative	ND	ND	ND
69	Health Center	Bas-Congo	Malaria and HAT	Thick blood film	ND	Thick blood film	563	0	306	54.3517	3	No	ND	ND	Not trained	No	ND	First time	Giemsa	ND	Working solution	National malaria control programme	Buffered water	Dilution: 1/10	2013-10-28	2013-10-28	Yes	Negative	ND	ND	ND	Correct	Yes	Positive	P. falciparum	Trophozoïte	ND	Acceptable	Yes	Positive	P.falciparum	Trophozoïte	ND	Incorrect	Yes	Positive	Trypanosome	ND	ND
70	Referral Hospital	Sud Kivu	Malaria and HAT	Thick blood film and RDT	SD BIOLINE Malaria Ag P.f/Pan	Thick blood film	1556	0	11	0.706941	2	Yes	Tuberculosis	2006	Not trained	Yes	ND	EQA 2011	Giemsa	ND	Stock solution	Local distributor	Water tap	Dilution: 1/10	11/11/2013	19/11/2013	Yes	Negative	ND	ND	ND	Correct	Yes	Positive	P. falciparum	Trophozoïte	2200	Acceptable	Yes	Positive	Trypanosome	ND	6588	Incorrect	Yes	Positive	Trypanosome	ND	ND
71	Referral Healthcenter	Kasaï Occidental	Malaria	Thick blood film and RDT	SD BIOLINE Malaria Ag P.f/Pan	No HAT diagnostic	629	0	409	65.0238	2	No	ND	ND	Not trained	No	ND	First time	Giemsa	ND	Stock solution	Ambulant provider	Water tap	ND	2013-11-09	ND	Yes	Negative	ND	ND	ND	Correct	Yes	Positive	P. malariae	Schizonte	857	Correct	Yes	Positive	P.falciparum	Trophozoïte	3600782779	Incorrect	Yes	Positive	Trypanosome	ND	ND
72	Health Center	Bas-Congo	Malaria	Thick blood film and RDT	SD BIOLINE Malaria Ag P.f/Pan	Thick blood film and CATT	2833	0	2204	77.7974	ND	Yes	Malaria	ND	Trained, time not given	Yes	Yes	EQA 2011	Giemsa	ND	Working solution	National malaria control programme	Buffered water	Dilution: 1/10	ND	ND	Yes	Positive	ND	ND	ND	Incorrect	Yes	Positive	ND	Trophozoïte	ND	Acceptable	Yes	Negative	ND	ND	ND	Incorrect	Yes	Positive	ND	Trophozoïte	ND
73	Referral Hospital	Kasaï Oriental	Malaria, HAT and Filariasis	Thick blood film and RDT	ND	Thick blood film	1127	0	1024	90.8607	3	Yes	Tuberculosis	May 2006	Not trained	No	ND	First time	Giemsa	ND	Stock solution	Ambulant provider	Buffered water	Dilution: 1/10	2013-11-01	2013-11-11	Yes	Negative	ND	ND	ND	Correct	Yes	Positive	P. falciparum et P. ovale	Trophozoïte et schizonte	1648	Acceptable	Yes	Positive	Trypanosome	ND	ND	Incorrect	Yes	Positive	Trypanosome	ND	ND
74	Referral Healthcenter	Bas-Congo	Malaria, HAT and Filariasis	Thick blood film and RDT	SD BIOLINE Malaria Ag P.f/Pan	Thick blood film	1591	0	1504	94.5317	2	Yes	Malaria	2013-06-01	Trained > 2011	No	ND	First time	Giemsa	ND	Working solution	Local distributor	Buffered water	Dilution: 1/10	ND	ND	Yes	Positive	P. falciparum	Schizonte	217	Incorrect	Yes	Negative	ND	ND	ND	Incorrect	Yes	Positive	P. ovale	Gamétocyte	317	Incorrect	Yes	Negative	ND	ND	ND
75	Health Center	Katanga	Malaria, HAT and Filariasis	Thick blood film	ND	Thick blood film	1450	0	947	65.3103	3	No	ND	ND	Not trained	No	ND	First time	Giemsa	ND	Stock solution	Purchasing office	Water tap	ND	ND	ND	Yes	Negative	ND	ND	ND	Correct	Yes	Positive	P. falciparum	Trophozoïte	4267	Acceptable	Yes	Negative	ND	ND	ND	Incorrect	Yes	Negative	ND	ND	ND
76	Health Center	Katanga	Malaria	Thick blood film	ND	No HAT diagnostic	227	0	0	0	1	No	ND	ND	Not trained	No	ND	First time	Giemsa	ND	Stock solution	Ambulant provider	ND	ND	2013-10-31	ND	Yes	Negative	ND	ND	ND	Correct	Yes	Negative	ND	ND	ND	Incorrect	Yes	Positive	P.falciparum	Trophozoïte	96	Incorrect	Yes	Negative	ND	ND	ND
77	Referral Healthcenter	Kasaï Occidental	Malaria and Filariasis	Thick blood film and RDT	SD BIOLINE Malaria Ag P.f/Pan	No HAT diagnostic	ND	ND	ND	ND	3	No	ND	ND	Not trained	No	ND	First time	Giemsa	ND	Stock solution	National malaria control programme	Buffered water	Dilution: 1/10	2013-11-16	ND	Yes	Negative	ND	ND	ND	Correct	Yes	Positive	P. falciparum et P. malariae	Merozoïtes	ND	Acceptable	Yes	Positive	P.falciparum	Mérozoïte	8000	Incorrect	Yes	Positive	P. falciparum	Mérozoïtes	6588
78	Referral Hospital	Kasaï Oriental	Malaria, HAT and Filariasis	Thick blood film	ND	Thick blood film	1884	0	773	41.0297	2	No	ND	ND	Not trained	No	ND	First time	Giemsa	ND	Stock solution	Purchasing office	Buffered water	Dilution: 1/10	2013-10-28	2013-11-08	Yes	Negative	ND	ND	ND	Correct	Yes	Positive	P. falciparum	Gamétocyte	160	Acceptable	Yes	Negative	ND	ND	ND	Incorrect	Yes	Positive	Trypanosome	Gamétocytes	ND
79	Referral Hospital	Province Orientale	Malaria	Thick blood film and RDT	SD BIOLINE Malaria Ag P.f/Pan	No HAT diagnostic	412	0	192	46.6019	6	No	ND	ND	Not trained	No	ND	First time	Giemsa	ND	Stock solution	Local distributor	ND	ND	10/11/2013	31/01/2014	Yes	Negative	ND	ND	ND	Correct	Yes	Positive	P. falciparum	Trophozoïte	1870	Acceptable	Yes	Positive	Trypanosome	Trophozoïte	ND	Incorrect	Yes	Positive	P. falciparum	Trophozoïte	6710
80	Referral Hospital	Kinshasa	Malaria, HAT and Filariasis	Thick blood film	ND	Thick blood film	5159	0	0	0	ND	No	ND	ND	Not trained	Yes	No	EQA 2011	Giemsa	PARK	Stock solution	Local distributor	Water tap	ND	ND	ND	Yes	Negative	ND	ND	ND	Correct	Yes	Positive	P. malariae	Trophozoïte	240	Correct	Yes	Positive	Trypanosome, P. falciparum et P. malariae	Trophozoïte	5884	Acceptable	Yes	Positive	Trypanosome	ND	ND
81	Health Center	Kasaï Oriental	Malaria, HAT and Filariasis	Thick blood film and RDT	SD BIOLINE Malaria Ag P.f/Pan	Thick blood film	648	0	377	58.179	1	No	ND	ND	Not trained	No	ND	First time	Giemsa	ND	Stock solution	Ambulant provider	Water tap	ND	ND	ND	Yes	Negative	ND	ND	ND	Correct	Yes	Positive	P. falciparum	Trophozoïte et schizonte	ND	Acceptable	Yes	Negative	ND	ND	ND	Incorrect	Yes	Positive	Trypanosome	ND	ND
82	Referral Hospital	Kinshasa	Malaria	Thick blood film	ND	No HAT diagnostic	12632	0	0	0	ND	Yes	Malaria	2013-09-01	Trained > 2011	No	ND	First time	Giemsa	ND	Stock solution	Ambulant provider	Buffered water	ND	ND	ND	Yes	Negative	ND	ND	ND	Correct	Yes	Positive	P. falciparum	Trophozoïte et schizonte	4000	Acceptable	Yes	Positive	P. falciparum et P. malariae	Trophozoïte	16000	Incorrect	Yes	Negative	ND	ND	ND
83	Health Center	Katanga	Malaria	Thick blood film	ND	Thick blood film	978	0	106	10.8384	3	No	ND	ND	Not trained	Yes	ND	EQA 2011	Giemsa	ND	Powder	Ambulant provider	Water tap	ND	ND	ND	Yes	Negative	ND	ND	ND	Correct	Yes	Positive	P. falciparum	Trophozoïte	800	Acceptable	Yes	Positive	P.falciparum	Trophozoïte	4500	Incorrect	Yes	Positive	Trypanosome	ND	ND
84	Health Center	Katanga	Malaria, HAT and Filariasis	Thick blood film	ND	Thick blood film	2500	0	0	0	6	No	ND	ND	Not trained	Yes	Yes	EQA 2011	Giemsa	ND	Stock solution	Local distributor	Distilled water	Dilution: 1/10	2013-10-29	2013-11-08	Yes	Positive	Plasmodium	ND	4941	Incorrect	No	ND	ND	ND	ND	ND	Yes	Positive	plasmodium	ND	1793	Incorrect	Yes	Positive	Plasmodium	ND	645
85	Referral Hospital	Kinshasa	Malaria	Thick blood film and RDT	SD BIOLINE Malaria Ag P.f/Pan	No HAT diagnostic	1728	0	0	0	4	Yes	Malaria	2008	Trained < 2011	No	ND	First time	Giemsa	RAL	Stock solution	Local distributor	Distilled water	Dilution: 1/10	2013-11-29	ND	Yes	Negative	ND	ND	ND	Correct	Yes	Positive	P. falciparum	Schizonte	2909	Acceptable	Yes	Negative	ND	ND	ND	Incorrect	Yes	Positive	Trypanosome	ND	ND
86	Referral Healthcenter	Maniema	Malaria and Filariasis	Thick blood film and RDT	ND	No HAT diagnostic	400	0	ND	ND	1	No	ND	ND	Not trained	No	ND	First time	Giemsa	ND	Working solution	Ambulant provider	ND	ND	ND	ND	Yes	Negative	ND	ND	ND	Correct	Yes	Negative	ND	ND	ND	Incorrect	Yes	Negative	ND	ND	ND	Incorrect	Yes	Negative	ND	ND	ND
87	Referral Hospital	Kinshasa	Malaria, HAT and Filariasis	Thick blood film and RDT	SD BIOLINE Malaria Ag P.f/Pan	Thick blood film	2782	0	0	0	4	Yes	Malaria	2006	Trained < 2011	Yes	No	EQA 2011	Giemsa	ND	Stock solution	Local distributor	Water tap	Dilution: 1/10	ND	2013-12-02	Yes	Negative	ND	ND	ND	Correct	Yes	Positive	P. falciparum	Schizonte et gamétocyte	ND	Acceptable	Yes	Positive	Trypanosome	ND	ND	Incorrect	Yes	Positive	Trypanosome	ND	ND
88	Health Center	Province Orientale	Malaria, HAT and Filariasis	Thick blood film and RDT	SD BIOLINE Malaria Ag P.f/Pan	Thick blood film	6900	36	3620	52.9855	2	Yes	Malaria	2009	Trained < 2011	No	ND	First time	Giemsa	ND	Stock solution	Ambulant provider	Buffered water	Dissolve in distilled water, phosphate and sodium buffers	10/11/2013	23/12/2013	Yes	Negative	ND	ND	ND	Correct	Yes	Positive	P. falciparum	ND	1052	Acceptable	Yes	Positive	Trypanosome	ND	ND	Incorrect	Yes	Positive	Trypanosome	ND	ND
89	Other health facilities	Kasaï Occidental	Malaria, HAT and Filariasis	Thick blood film and RDT	SD BIOLINE Malaria Ag P.f/Pan	ND	ND	ND	ND	ND	3	Yes	Malaria	2013	Trained > 2011	Yes	No	EQA 2011	Giemsa	ND	Stock solution	Global Founds	Buffered water	Dilution: 1/10	ND	ND	Yes	Negative	ND	ND	ND	Correct	Yes	Positive	P. falciparum et P. malariae	Trophozoïte	ND	Acceptable	Yes	Positive	P. falciparum et P. malariae	Trophozoïte	ND	Incorrect	Yes	Positive	Trypanosome	ND	ND
90	Referral Hospital	Kasaï Oriental	Malaria and Filariasis	Thick blood film and RDT	SD BIOLINE Malaria Ag P.f/Pan	Thick blood film, CATT, CTC, and mAECT	1384	1	244	17.7023	2	No	ND	ND	Not trained	No	ND	First time	Giemsa	ND	Stock solution	Ambulant provider	Buffered water	Dilution: 1/10	2013-11-11	2013-11-15	Yes	Negative	ND	ND	ND	Correct	Yes	Positive	P. falciparum et P. ovale	Trophozoïte	1120	Acceptable	Yes	Negative	ND	ND	ND	Incorrect	Yes	Positive	Trypanosome	ND	ND
91	Health Center	Sud Kivu	Malaria, HAT and Filariasis	Thick blood film and RDT	SD BIOLINE Malaria Ag P.f/Pan	ND	1608	0	61	3.79353	2	Yes	Malaria	July 2013	Trained > 2011	No	ND	First time	Giemsa	Avonchem	Stock solution	Ambulant provider	Buffered water	Dilution: 1/10	12/11/2013	19/11/2012	Yes	Negative	ND	ND	ND	Correct	Yes	Positive	P. malariae	Trophozoïte et schizonte	3029	Correct	Yes	Positive	Trypanosome	ND	ND	Incorrect	Yes	Positive	Trypanosome	ND	ND
92	Health Center	Katanga	Malaria, HAT and Filariasis	Thick blood film	ND	Thick blood film	4364	0	1010	23.1439	ND	No	ND	ND	Not trained	No	ND	First time	Giemsa	ND	Stock solution	Local distributor	Water tap	ND	ND	ND	Yes	Negative	ND	ND	ND	Correct	Yes	Positive	P. falciparum et P. malariae	Trophozoïte, schizonte et gamétocyte	1888	Acceptable	Yes	Negative	ND	ND	ND	Incorrect	Yes	Positive	Trypanosome	ND	ND
93	Referral Hospital	Katanga	Malaria, HAT and Filariasis	Thick blood film	ND	Thick blood film and CTC	1350	0	252	18.6667	2	Yes	Malaria and Tuberculosis	2007	Trained < 2011	No	ND	First time	Giemsa	Cypress	Stock solution	Ambulant provider	Rainwater	ND	2013-11-11	2013-11-19	Yes	Negative	ND	ND	ND	Correct	Yes	Positive	P. falciparum	Trophozoïte	2800	Acceptable	Yes	Positive	P.falciparum	Trophozoïte	1100	Incorrect	Yes	Negative	ND	ND	ND
94	Referral Hospital	Kasaï Oriental	Malaria, HAT and Filariasis	Thick blood film	ND	ND	ND	ND	ND	ND	2	No	ND	ND	Not trained	No	ND	First time	Giemsa	ACTU ALL CHEMICAL	Stock solution	Ambulant provider	Buffered water	ND	ND	ND	Yes	Positive	P. malariae	ND	ND	Incorrect	Yes	Positive	P. falciparum	ND	ND	Acceptable	Yes	Positive	P.malariae	ND	ND	Incorrect	Yes	Negative	ND	ND	ND
95	Health Center	Kasaï Occidental	Malaria	Thick blood film	ND	CATT	320	5	201	64.375	2	No	ND	ND	Not trained	ND	ND	ND	Giemsa	ND	Stock solution	Local distributor	Water tap	Dilution: 1/3	ND	ND	Yes	Negative	ND	ND	ND	Correct	Yes	Negative	ND	ND	ND	Incorrect	Yes	Negative	ND	ND	ND	Incorrect	Yes	Positive	P. falciparum	Trophozoïte	2370
96	Health Center	Province Orientale	Malaria	Thick blood film and RDT	SD BIOLINE Malaria Ag P.f/Pan	No HAT diagnostic	ND	ND	ND	ND	ND	Yes	Malaria	ND	Trained, time not given	No	ND	First time	Giemsa	MERCK	Stock solution	ND	Buffered water	Dilution: 1/10	ND	ND	Yes	Positive	P. falciparum	Trophozoïte	7730	Incorrect	Yes	Positive	P. falciparum	Trophozoïte	1380	Acceptable	Yes	Negative	ND	ND	ND	Incorrect	Yes	Positive	Trypanosome	ND	ND
97	Referral Hospital	Katanga	Malaria, HAT and Filariasis	Thick blood film	ND	Thick blood film	9660	0	3000	31.0559	4	No	ND	ND	Not trained	No	ND	First time	Giemsa	MERCK	Powder	Ambulant provider	Distilled water	Dilution: 1/2	29/10/2013	5/11/2013	Yes	Negative	ND	ND	ND	Correct	Yes	Positive	P. falciparum	Trophozoïte	7384	Acceptable	Yes	Negative	ND	ND	ND	Incorrect	Yes	Positive	Trypanosome	ND	ND
98	Provincial laboratories	Katanga	Malaria and HAT	Thick blood film	ND	Thick blood film	484	0	105	21.6942	5	Yes	Malaria	July 2013	Trained > 2011	No	ND	First time	Giemsa	Cypress	Stock solution	Purchasing office	Buffered water	ND	30/10/2013	13/11/2013	Yes	Negative	ND	ND	ND	Correct	Yes	Positive	P. falciparum	Trophozoïte	831	Acceptable	Yes	Positive	P.falciparum	Trophozoïte	194	Incorrect	Yes	Positive	Trypanosome	ND	ND
99	Referral Hospital	Kasaï Occidental	Malaria, HAT and Filariasis	Thick blood film and RDT	SD BIOLINE Malaria Ag P.f/Pan	Thick blood film and CATT	3159	0	2515	79.6138	3	Yes	Malaria	2011	Trained > 2011	Yes	Yes	EQA 2011	Giemsa	Rosmalen	Stock solution	NGO	Water tap	ND	2013-11-16	2013-11-21	Yes	Negative	ND	ND	ND	Correct	Yes	Positive	P. falciparum	Trophozoïte et gamétocyte	102	Acceptable	Yes	Positive	P.falciparum	Trophozoïte	267	Incorrect	Yes	Positive	Trypanosome	ND	ND
100	Health Center	Katanga	Malaria, HAT and Filariasis	Thick blood film and RDT	ND	Thick blood film and CTC	596	0	316	53.0201	1	No	ND	ND	Not trained	No	ND	First time	Giemsa	ND	Stock solution	Purchasing office	Water tap	Dilution: 1/10	1/11/2013	16/11/2013	Yes	Negative	ND	ND	ND	Correct	Yes	Positive	P. falciparum	Trophozoïte	4000	Acceptable	Yes	Positive	Trypanosome et P. falciparum	Trophozoïte	1600	Acceptable	Yes	Positive	Trypanosome	ND	ND
101	Referral Hospital	Kasaï Occidental	Malaria and Filariasis	Thick blood film and RDT	SD BIOLINE Malaria Ag P.f/Pan	ND	494	0	312	63.1579	1	No	ND	ND	Not trained	Yes	No	EQA 2011	Giemsa	ND	Stock solution	Ambulant provider	Rainwater	ND	ND	ND	Yes	Negative	ND	ND	ND	Correct	Yes	Positive	P. falciparum	ND	890	Acceptable	Yes	Positive	P.falciparum	ND	1100	Incorrect	Yes	Negative	ND	ND	ND
102	Referral Hospital	Kasaï Oriental	Malaria, HAT and Filariasis	Thick blood film and RDT	SD BIOLINE Malaria Ag P.f/Pan	Thick blood film and CATT	ND	ND	ND	ND	4	Yes	Malaria	1905-07-03	Trained < 2011	Yes	No	EQA 2011	Giemsa	ND	Stock solution	Global Founds	Buffered water	Buffer tablet/ 1 liter of distilled water	2013-11-09	2013-11-21	Yes	Negative	ND	ND	ND	Correct	Yes	Positive	Plasmodium	Trophozoïte	1104	Acceptable	No	ND	ND	ND	ND	ND	Yes	Positive	Trypanosome	ND	ND
103	Referral Hospital	Kasaï Oriental	Malaria, HAT and Filariasis	Thick blood film and RDT	SD BIOLINE Malaria Ag P.f/Pan	Thick blood film and CATT	3357	0	0	0	8	Yes	Malaria	July 2013	Trained > 2011	Yes	No	EQA 2011	Giemsa	Avonchem	Stock solution	Ambulant provider	Buffered water	Buffer tablet/ 1 liter of distilled water	2013-10-31	2013-11-07	Yes	Negative	ND	ND	ND	Correct	Yes	Positive	P. falciparum	Trophozoïte et schizonte	5671	Acceptable	Yes	Positive	P.falciparum	Trophozoïte	269	Incorrect	Yes	Positive	Trypanosome	ND	ND
104	Health Center	Bandundu	Malaria, HAT and Filariasis	RDT	ND	Thick blood film	156	0	48	30.7692	3	No	ND	ND	Not trained	No	ND	First time	Giemsa	ND	Stock solution	Purchasing office	ND	ND	2013-11-07	2013-11-17	Yes	Positive	P. falciparum	Trophozoïte	60	Incorrect	Yes	Positive	P. falciparum	Trophozoïte	56	Acceptable	Yes	Positive	P.malariae	Trophozoïte	96	Incorrect	Yes	Negative	ND	ND	ND
105	Referral Hospital	Katanga	Malaria and Filariasis	Thick blood film and RDT	ND	No HAT diagnostic	ND	ND	ND	ND	9	No	ND	ND	Not trained	No	ND	First time	Giemsa	Cypress	Stock solution	Local distributor	Water tap	Dilution: 1/10	ND	ND	Yes	Negative	ND	ND	ND	Correct	Yes	Positive	ND	Trophozoïte	ND	Acceptable	Yes	Negative	ND	ND	ND	Incorrect	Yes	Positive	Loa loa	ND	ND
106	Referral Hospital	Sud Kivu	Malaria, HAT and Filariasis	Thick blood film and RDT	Paracheck Malaria Ag P.f	Thick blood film	1324	0	15	1.13293	5	Yes	Malaria	July 2010	Trained < 2011	No	ND	First time	Giemsa	ACTU ALL CHEMICAL	Stock solution	Purchasing office	Buffered water	Buffer tablet/ 1 liter of distilled water	15/11/2013	19/11/2013	Yes	Negative	ND	ND	ND	Correct	Yes	Positive	P. malariae	Trophozoïte, schizonte et gamétocyte	4360	Correct	Yes	Positive	Trypanosome et P. falciparum	Trophozoïte	ND	Acceptable	Yes	Positive	Trypanosome	Trophozoïte	763
107	Referral Hospital	Province Orientale	Malaria	Thick blood film	ND	No HAT diagnostic	714	0	405	56.7227	2	No	ND	ND	Not trained	Yes	Yes	EQA 2011	Giemsa	ND	Stock solution	Ambulant provider	Buffered water	Dilution: 1/10	7/11/2013	14/11/2013	Yes	Negative	ND	ND	ND	Correct	Yes	Positive	P. malariae	Trophozoïte, schizonte et gamétocyte	ND	Correct	Yes	Negative	ND	ND	ND	Incorrect	Yes	Positive	Trypanosome	ND	ND
108	Health Center	Province Orientale	Malaria	Thick blood film and RDT	SD BIOLINE Malaria Ag P.f/Pan	Thick blood film and RDT	878	0	310	35.3075	1	No	ND	ND	Not trained	Yes	Yes	EQA 2011	Giemsa	ND	Stock solution	Purchasing office	Distilled water	Dilution: 1/10	ND	ND	Yes	Negative	ND	ND	ND	Correct	Yes	Positive	P. falciparum	Trophozoïte	1252	Acceptable	Yes	Positive	P.falciparum	Trophozoïte	2160	Incorrect	Yes	Positive	ND	ND	ND
109	Health Center	Bas-Congo	Malaria	Thick blood film and RDT	ND	No HAT diagnostic	1195	0	943	78.9121	2	No	ND	ND	Not trained	No	ND	First time	Giemsa	ND	Stock solution	Purchasing office	Water tap	Dilution: 1/10	ND	ND	Yes	Negative	ND	ND	ND	Correct	Yes	Negative	ND	ND	ND	Incorrect	Yes	Negative	ND	ND	ND	Incorrect	Yes	Positive	P. falciparum	ND	ND
110	Health Center	Kasaï Occidental	Malaria, HAT and Filariasis	Thick blood film and RDT	SD BIOLINE Malaria Ag P.f/Pan	Thick blood film and CTC	512	0	426	83.2031	1	No	ND	ND	Not trained	No	ND	First time	Giemsa	ND	Stock solution	Purchasing office	Water tap	Dilution: 1/10	ND	ND	Yes	Positive	P. falciparum	Trophozoïte	ND	Incorrect	Yes	Positive	P. falciparum	Trophozoïte	ND	Acceptable	Yes	Positive	P.falciparum	Trophozoïte	ND	Incorrect	Yes	Negative	ND	ND	ND
111	Health Center	Province Orientale	Malaria	Thick blood film and RDT	SD BIOLINE Malaria Ag P.f/Pan	No HAT diagnostic	528	0	342	64.7727	3	No	ND	ND	Not trained	No	ND	First time	Giemsa	ND	Working solution	Local distributor	Distilled water	ND	ND	ND	Yes	Positive	ND	ND	ND	Incorrect	Yes	Negative	ND	ND	ND	Incorrect	Yes	Positive	plasmodium	Trophozoïte	81	Incorrect	Yes	Negative	ND	ND	ND
112	Referral Hospital	Kinshasa	Malaria and Filariasis	ND	ND	No HAT diagnostic	98	0	0	0	1	No	ND	ND	Not trained	No	ND	First time	Giemsa	ND	Stock solution	Local distributor	Buffered water	Dilution: 1/10	2013-11-30	2013-12-22	Yes	Negative	ND	ND	ND	Correct	Yes	Positive	ND	Trophozoïte	ND	Acceptable	Yes	Positive	plasmodium	Trophozoïte	ND	Incorrect	Yes	Positive	ND	ND	ND
113	Referral Hospital	Kinshasa	Malaria	Thick blood film and RDT	SD BIOLINE Malaria Ag P.f/Pan	No HAT diagnostic	5233	0	0	0	6	Yes	Malaria and Tuberculosis	2012	Trained > 2011	Yes	Yes	EQA 2011	Giemsa	MERCK	Stock solution	Local distributor	Buffered water	ND	2014-01-27	2014-01-31	Yes	Negative	ND	ND	ND	Correct	Yes	Positive	P. falciparum	Trophozoïte	51200	Acceptable	Yes	Negative	ND	ND	ND	Incorrect	Yes	Positive	Trypanosome	ND	ND
114	Other health facilities	Province Orientale	Malaria, HAT and Filariasis	Thick blood film and RDT	SD BIOLINE Malaria Ag P.f/Pan	Thick blood film	345	0	26	7.53623	5	No	ND	ND	Not trained	No	ND	First time	Giemsa	Cypress	Stock solution	Local distributor	ND	ND	18/11/2013	26/12/2013	Yes	Negative	ND	ND	ND	Correct	Yes	Positive	P. malariae	Trophozoïte et schizonte	623	Correct	Yes	Positive	P.falciparum	Trophozoïte	22	Incorrect	Yes	Positive	Trypanosome	ND	ND
115	Health Center	Kasaï Oriental	Malaria, HAT and Filariasis	Thick blood film	ND	Thick blood film and CATT	147	0	0	0	ND	No	ND	ND	Not trained	No	ND	First time	Giemsa	ND	Stock solution	Ambulant provider	Buffered water	Dilution: 1/10	2013-11-08	2013-11-15	Yes	Positive	ND	Trophozoïte et schizonte	ND	Incorrect	Yes	Negative	ND	ND	ND	Incorrect	Yes	Positive	ND	Trophozoïte et schizonte	ND	Incorrect	Yes	Positive	Plamsodium et Microfilaire	ND	ND
116	Health Center	Kasaï Occidental	Malaria, HAT and Filariasis	Thick blood film and RDT	SD BIOLINE Malaria Ag P.f/Pan	ND	1092	0	931	85.2564	2	No	ND	ND	Not trained	No	ND	First time	Giemsa	ND	Stock solution	Ambulant provider	Buffered water	Dilution: 1/10	ND	ND	Yes	Negative	ND	ND	ND	Correct	Yes	Positive	P. falciparum et P. malariae	Trophozoïte	ND	Acceptable	Yes	Positive	ND	ND	ND	Incorrect	Yes	Positive	Trypanosome	ND	ND
117	Referral Healthcenter	Kasaï Oriental	Malaria, HAT and Filariasis	Thick blood film and RDT	ND	ND	ND	ND	ND	ND	1	No	ND	ND	Not trained	No	ND	First time	Giemsa	ND	Stock solution	Ambulant provider	Buffered water	Dilution: 1/10	2013-11-13	ND	Yes	Positive	P. falciparum	Trophozoïte	ND	Incorrect	Yes	Negative	ND	ND	ND	Incorrect	Yes	Positive	P.falciparum	Trophozoïte et schizonte	ND	Incorrect	Yes	Positive	Microfilaire	ND	ND
118	Health Center	Bandundu	Malaria, HAT and Filariasis	Thick blood film	ND	Thick blood film	386	0	73	18.9119	ND	No	ND	ND	Not trained	No	ND	First time	Giemsa	ND	Stock solution	Ambulant provider	ND	ND	2014-03-04	2014-03-11	Yes	Negative	ND	ND	ND	Correct	Yes	Positive	ND	ND	ND	Acceptable	Yes	Positive	ND	ND	ND	Incorrect	Yes	Negative	ND	ND	ND
119	Referral Hospital	Katanga	Malaria	Thick blood film	ND	No HAT diagnostic	ND	ND	ND	ND	2	No	ND	ND	Not trained	No	ND	First time	Giemsa	ND	Stock solution	Local distributor	Water tap	ND	ND	ND	Yes	Negative	ND	ND	ND	Correct	Yes	Negative	ND	ND	ND	Incorrect	Yes	Positive	ND	ND	ND	Incorrect	Yes	Negative	ND	ND	ND
120	Health Center	Kasaï Oriental	Malaria, HAT and Filariasis	Thick blood film and RDT	SD BIOLINE Malaria Ag P.f/Pan	Thick blood film	174	0	0	0	ND	Yes	Malaria	July 2013	Trained > 2011	No	ND	First time	Giemsa	ND	Stock solution	Ambulant provider	ND	ND	2013-10-07	2013-10-19	Yes	Negative	ND	ND	ND	Correct	Yes	Positive	P. falciparum	ND	ND	Acceptable	Yes	Positive	Plasmodium	ND	ND	Incorrect	Yes	Positive	Trypanosome	ND	ND
121	Health Center	Bas-Congo	Malaria	Thick blood film	ND	No HAT diagnostic	ND	ND	ND	ND	1	No	ND	ND	Not trained	No	ND	First time	Giemsa	ND	Working solution	Ambulant provider	Water tap	Dilution: 1/10	2013-10-31	2013-11-01	Yes	Positive	ND	Trophozoïte	ND	Incorrect	No	ND	ND	ND	ND	ND	Yes	Negative	ND	ND	ND	Incorrect	Yes	Negative	ND	ND	ND
122	Health Center	Province Orientale	Malaria	Thick blood film and RDT	SD BIOLINE Malaria Ag P.f/Pan	No HAT diagnostic	241	0	33	13.6929	2	Yes	Malaria	July 2013	Trained > 2011	No	ND	First time	Giemsa	MERCK	Stock solution	NGO	Buffered water	Buffer tablet/ 1 liter of distilled water	25/10/2013	18/11/2013	Yes	Negative	ND	ND	ND	Correct	Yes	Positive	P. malariae	Trophozoïte	1438	Correct	Yes	Positive	plasmodium	Trophozoïte	96	Incorrect	Yes	Positive	Trypanosome	ND	ND
123	Referral Hospital	Sud Kivu	Malaria, HAT and Filariasis	Thick blood film and RDT	SD BIOLINE Malaria Ag P.f/Pan	ND	231	0	33	14.2857	2	Yes	Tuberculosis	ND	Not trained	Yes	Yes	EQA 2011	Giemsa	ND	Stock solution	Ambulant provider	Water tap	Dilution: 1/10	15/11/2013	19/11/2013	Yes	Negative	ND	ND	ND	Correct	Yes	Positive	P. falciparum	Trophozoïte	2525490196	Acceptable	Yes	Positive	Trypanosome et P. falciparum	Trophozoïte	155384615384	Acceptable	Yes	Negative	ND	ND	ND
124	Referral Hospital	Katanga	Malaria	Thick blood film	ND	No HAT diagnostic	ND	ND	ND	ND	2	No	ND	ND	Not trained	No	ND	First time	Giemsa	ND	Stock solution	Local distributor	Distilled water	Dilution: 1/10	2013-11-12	2013-12-16	Yes	Positive	P. falciparum	ND	1767	Incorrect	Yes	Positive	P. ovale	ND	2581	Acceptable	Yes	Positive	P.falciparum	ND	1076	Incorrect	Yes	Negative	ND	ND	ND
125	Health Center	Province Orientale	Malaria	Thick blood film	ND	No HAT diagnostic	195	0	150	76.9231	1	No	ND	ND	Not trained	No	ND	First time	Giemsa	ND	Stock solution	Purchasing office	Buffered water	Dilution: 1/10	21/11/2013	25/11/2013	Yes	Positive	ND	ND	ND	Incorrect	Yes	Positive	P. falciparum	Trophozoïte	4292	Acceptable	Yes	Positive	ND	ND	ND	Incorrect	Yes	Positive	Trypanosome	ND	ND
126	Referral Healthcenter	Province Orientale	Malaria	Thick blood film and RDT	SD BIOLINE Malaria Ag P.f/Pan	No HAT diagnostic	790	2	210	26.8354	3	Yes	Malaria	October 2013	Trained > 2011	Yes	Yes	EQA 2011	Giemsa	ND	Stock solution	NGO	Buffered water	Dilution: 1/10	30/10/2013	8/11/2013	Yes	Negative	ND	ND	ND	Correct	Yes	Negative	ND	ND	ND	Incorrect	Yes	Negative	ND	ND	ND	Incorrect	Yes	Positive	Trypanosome	ND	ND
127	Referral Hospital	Katanga	Malaria, HAT and Filariasis	Thick blood film and RDT	SD BIOLINE Malaria Ag P.f/Pan	Thick blood film	1776	0	0	0	2	Yes	Malaria	2006	Trained < 2011	Yes	No	EQA 2011	Giemsa	ND	Powder	Local distributor	Rainwater	ND	2013-11-01	ND	Yes	Negative	ND	ND	ND	Correct	Yes	Positive	P. falciparum	Trophozoïte	777	Acceptable	Yes	Positive	P. vivax	Trophozoïte	380	Incorrect	Yes	Positive	Trypanosome	ND	ND
128	Referral Hospital	Katanga	Malaria and Filariasis	Thick blood film	ND	No HAT diagnostic	7517	0	3731	49.6342	2	Yes	Tuberculosis	2009	Not trained	No	ND	First time	Giemsa	Cypress	Stock solution	Local distributor	Distilled water	ND	2013-11-12	2013-12-12	Yes	Negative	ND	ND	ND	Correct	Yes	Negative	ND	ND	ND	Incorrect	Yes	Negative	ND	ND	ND	Incorrect	Yes	Positive	Trypanosome	ND	ND
129	Referral Hospital	Katanga	Malaria	Thick blood film	ND	No HAT diagnostic	3617	0	649	17.943	9	No	ND	ND	Not trained	No	ND	First time	Giemsa	Cypress	Stock solution	Local distributor	Distilled water	ND	ND	ND	Yes	Positive	P. falciparum	ND	ND	Incorrect	Yes	Negative	ND	ND	ND	Incorrect	Yes	Negative	ND	ND	ND	Incorrect	Yes	Negative	ND	ND	ND
130	Health Center	Equateur	Malaria	Thick blood film and RDT	ND	CATT	613	0	520	84.8287	ND	No	ND	ND	Not trained	No	ND	First time	Giemsa	ND	Stock solution	Ambulant provider	Buffered water	ND	ND	ND	Yes	Negative	ND	ND	ND	Correct	Yes	Positive	P. falciparum	Trophozoïte	ND	Acceptable	Yes	Negative	ND	ND	ND	Incorrect	Yes	Negative	ND	ND	ND
131	Referral Hospital	Kasaï Oriental	Malaria, HAT and Filariasis	Thick blood film	ND	Thick blood film	1426	0	1250	87.6578	2	No	ND	ND	Not trained	No	ND	First time	Giemsa	ND	Stock solution	Ambulant provider	Distilled water	Dilution: 1/10	2013-11-30	2013-11-09	Yes	Positive	P. malariae	Trophozoïte	ND	Incorrect	Yes	Positive	P. falciparum	Trophozoïte	551	Acceptable	Yes	Positive	Microfilaire	ND	ND	Incorrect	Yes	Positive	P. malariae	Trophozoïte	ND
132	Referral Hospital	Katanga	Malaria	Thick blood film	ND	No HAT diagnostic	ND	ND	ND	ND	2	Yes	HIV	2011	Not trained	No	ND	First time	Giemsa	ND	Stock solution	Ambulant provider	Buffered water	Dilution: 1/10	ND	ND	Yes	Negative	ND	ND	ND	Correct	Yes	Positive	P. falciparum	Trophozoïte	39	Acceptable	Yes	Positive	P.falciparum	Trophozoïte	179	Incorrect	Yes	Negative	ND	ND	ND
133	Referral Hospital	Katanga	Malaria, HAT and Filariasis	Thick blood film	ND	ND	309	0	139	44.9838	4	No	ND	ND	Not trained	No	ND	First time	Giemsa	ND	Stock solution	Ambulant provider	Distilled water	Dilution: 1/10	4/11/2013	8/11/2013	Yes	Positive	P. falciparum	Trophozoïte	717	Incorrect	Yes	Positive	P. falciparum	Trophozoïte	716	Acceptable	Yes	Negative	ND	ND	ND	Incorrect	Yes	Negative	ND	ND	ND
134	Health Center	Province Orientale	Malaria	Thick blood film and RDT	SD BIOLINE Malaria Ag P.f/Pan	No HAT diagnostic	ND	ND	ND	ND	3	No	ND	ND	Not trained	Yes	ND	EQA 2011	Giemsa	ACTU ALL CHEMICAL	Stock solution	Ambulant provider	Water tap	Dilution: 1/10	ND	ND	Yes	Positive	P. falciparum	Trophozoïte	1185	Incorrect	No	ND	ND	ND	ND	ND	Yes	Positive	P.falciparum	ND	ND	Incorrect	No	ND	ND	ND	ND
135	Health Center	Sud Kivu	Malaria, HAT and Filariasis	Thick blood film and RDT	SD BIOLINE Malaria Ag P.f/Pan	Thick blood film and RDT	ND	ND	ND	ND	1	No	ND	ND	Not trained	No	ND	First time	Giemsa	ND	Stock solution	Local distributor	Buffered water	Dilution: 1/10	ND	ND	Yes	Negative	ND	ND	ND	Correct	Yes	Positive	P. falciparum	Trophozoïte	549	Acceptable	Yes	Positive	P.falciparum	Trophozoïte	3333	Incorrect	Yes	Negative	ND	ND	ND
136	Health Center	Bandundu	Malaria, HAT and Filariasis	Thick blood film	ND	Thick blood film	163	0	74	45.3988	2	No	ND	ND	Not trained	No	ND	First time	Giemsa	ND	Stock solution	Global Founds	ND	ND	2014-03-04	2014-03-11	Yes	Negative	ND	ND	ND	Correct	Yes	Positive	ND	ND	ND	Acceptable	Yes	Positive	ND	ND	ND	Incorrect	Yes	Negative	ND	ND	ND
137	Health Center	Bandundu	Malaria, HAT and Filariasis	ND	ND	Thick blood film	197	0	98	49.7462	ND	No	ND	ND	Not trained	No	ND	First time	Giemsa	ND	Stock solution	Local distributor	ND	ND	2013-11-11	2013-11-16	Yes	Negative	ND	ND	ND	Correct	Yes	Positive	ND	ND	ND	Acceptable	Yes	Positive	Trypanosome	ND	ND	Incorrect	Yes	Positive	Trypanosome	ND	ND
138	Health Center	Bandundu	Malaria, HAT and Filariasis	Thick blood film	ND	Thick blood film	243	0	128	52.6749	1	No	ND	ND	Not trained	No	ND	First time	Giemsa	ND	Stock solution	Global Founds	Water tap	Dilution: 1/10	2014-03-11	2014-03-15	Yes	Negative	ND	ND	ND	Correct	Yes	Positive	P. malariae	ND	ND	Correct	Yes	Positive	P.falciparum	ND	ND	Incorrect	Yes	Positive	Trypanosome	ND	ND
139	Health Center	Province Orientale	Malaria	Thick blood film and RDT	SD BIOLINE Malaria Ag P.f/Pan	Thick blood film	320	0	105	32.8125	1	No	ND	ND	Not trained	Yes	Yes	EQA 2011	ND	ND	Stock solution	Ambulant provider	ND	ND	ND	ND	Yes	Negative	ND	ND	ND	Correct	Yes	Positive	P. malariae	ND	ND	Correct	Yes	Positive	P.malariae	ND	ND	Incorrect	Yes	Positive	Plasmodium	ND	ND
140	Referral Hospital	Bas-Congo	Malaria, HAT and Filariasis	Thick blood film and RDT	ND	Thick blood film, CTC and CATT	3427	0	53	1.54654	11	Yes	Malaria and HAT	2013	Trained > 2011	Yes	Yes	EQA 2011	Giemsa	BDH	Powder	Global Founds	Buffered water	ND	ND	ND	Yes	Negative	ND	ND	ND	Correct	Yes	Positive	P. malariae	Trophozoïte et schizonte	2819	Correct	Yes	Positive	Trypanosome	ND	ND	Incorrect	Yes	Positive	Trypanosome	ND	ND
141	Health Center	Kinshasa	Malaria	Thick blood film	ND	No HAT diagnostic	2601	0	0	0	5	No	ND	ND	Not trained	Yes	Yes	EQA 2011	Giemsa	RAL	Stock solution	Local distributor	Water tap	ND	2014-01-23	2014-04-04	Yes	Negative	ND	ND	ND	Correct	Yes	Positive	P. falciparum	Trophozoïte et schizonte	947060	Acceptable	Yes	Positive	P.falciparum	Trophozoïte	67860	Incorrect	Yes	Positive	Trypanosome	Trophozoïte	ND
142	Health Center	Equateur	Malaria, HAT and Filariasis	Thick blood film	ND	Thick blood film and CTC	57	3	35	66.6667	1	Yes	Malaria	2001	Trained < 2011	No	ND	First time	Giemsa	ND	Stock solution	Local distributor	Buffered water	Dilution: 1/10	2013-11-03	2013-11-05	Yes	Negative	ND	ND	ND	Correct	Yes	Positive	P. falciparum	Trophozoïte	4129	Acceptable	Yes	Positive	Trypanosome	ND	ND	Incorrect	Yes	Positive	Trypanosome	ND	ND
143	Health Center	Bandundu	Malaria, HAT and Filariasis	Thick blood film	ND	Thick blood film	167	0	58	34.7305	ND	No	ND	ND	Not trained	No	ND	First time	Giemsa	ND	Stock solution	Ambulant provider	ND	ND	2014-03-10	2014-03-16	Yes	Negative	ND	ND	ND	Correct	Yes	Positive	ND	ND	ND	Acceptable	Yes	Positive	ND	ND	ND	Incorrect	Yes	Negative	ND	ND	ND
144	Referral Hospital	Province Orientale	Malaria	Thick blood film and RDT	SD BIOLINE Malaria Ag P.f/Pan	Thick blood film, CATT, RDT, CTC	326	0	156	47.8528	3	Yes	Malaria	2013	Trained > 2011	No	ND	First time	Giemsa	ND	ND	NGO	Distilled water	Dilution: 1/10	5/11/2013	6/01/2014	Yes	Negative	ND	ND	ND	Correct	Yes	Positive	P. falciparum	Trophozoïte	1678	Acceptable	Yes	Positive	P.falciparum	Trophozoïte	2875	Incorrect	Yes	Positive	Trypanosome	ND	ND
145	Health Center	Kasaï Occidental	Malaria	Thick blood film and RDT	SD BIOLINE Malaria Ag P.f/Pan	No HAT diagnostic	780	0	250	32.0513	3	Yes	Malaria	ND	Trained, time not given	Yes	No	EQA 2011	Giemsa	ND	Stock solution	Ambulant provider	Buffered water	Dilution: 1/10	ND	ND	Yes	Negative	ND	ND	ND	Correct	Yes	Negative	ND	ND	ND	Incorrect	Yes	Negative	ND	ND	ND	Incorrect	Yes	Positive	P. falciparum	Trophozoïte	ND
146	Referral Hospital	Kasaï Oriental	Malaria, HAT and Filariasis	Thick blood film and RDT	SD BIOLINE Malaria Ag P.f/Pan	Thick blood film and CTC	1819	0	1465	80.5388	5	No	ND	ND	Not trained	No	ND	First time	Giemsa	ACTU ALL CHEMICAL	Stock solution	Local distributor	Buffered water	Dilution: 1/10	2013-11-19	2013-11-29	Yes	Positive	P. falciparum	Trophozoïte	48	Incorrect	Yes	Positive	P. falciparum	Trophozoïte	432	Acceptable	Yes	Positive	P.falciparum	Trophozoïte	16	Incorrect	Yes	Positive	Trypanosome	ND	ND
147	Other health facilities	Katanga	Malaria, HAT and Filariasis	Thick blood film	ND	Thick blood film and CTC	58	0	19	32.7586	2	No	ND	ND	Not trained	No	ND	First time	Giemsa	ND	Stock solution	Purchasing office	Water tap	Dilution: 1/10	5/11/2013	16/11/2013	Yes	Positive	P. falciparum	Trophozoïte	ND	Incorrect	Yes	Positive	P. falciparum	Trophozoïte	ND	Acceptable	Yes	Negative	ND	ND	ND	Incorrect	Yes	Positive	Trypanosome	ND	ND
148	Health Center	Bandundu	Malaria, HAT and Filariasis	Thick blood film	ND	Thick blood film	182	0	56	30.7692	1	No	ND	ND	Not trained	No	ND	First time	Giemsa	ND	Stock solution	Ambulant provider	ND	ND	2014-03-03	2014-03-10	Yes	Negative	ND	ND	ND	Correct	Yes	Positive	ND	ND	ND	Acceptable	Yes	Positive	ND	ND	ND	Incorrect	Yes	Negative	ND	ND	ND
149	Health Center	Equateur	Malaria, HAT and Filariasis	Thick blood film and RDT	Paracheck Malaria Ag P.f	Thick blood film	358	0	85	23.743	0	No	ND	ND	Not trained	Yes	No	EQA 2011	Giemsa	ND	Working solution	National malaria control programme	Buffered water	Buffer tablet/ 1 liter of distilled water	ND	2013-11-11	Yes	Negative	ND	ND	ND	Correct	Yes	Positive	P. falciparum	Trophozoïte	ND	Acceptable	No	ND	ND	ND	ND	ND	Yes	Positive	Trypanosome	ND	ND
150	Health Center	Kasaï Occidental	Malaria, HAT and Filariasis	Thick blood film and RDT	SD BIOLINE Malaria Ag P.f/Pan	ND	175	0	165	94.2857	1	No	ND	ND	Not trained	No	ND	First time	Giemsa	ND	Stock solution	Ambulant provider	Buffered water	Dilution: 1/10	ND	ND	Yes	Positive	P. falciparum	ND	352	Incorrect	Yes	Positive	P. falciparum	ND	123	Acceptable	No	ND	ND	ND	ND	ND	Yes	Positive	P. falciparum	ND	61
151	Referral Healthcenter	Kasaï Occidental	Malaria	Thick blood film	ND	CATT	413	0	177	42.8571	1	Yes	Malaria	2011	Trained > 2011	No	ND	First time	Giemsa	ND	Stock solution	Ambulant provider	Buffered water	Dilution: 1/10	ND	ND	Yes	Positive	P. falciparum	Trophozoïte	1411	Incorrect	Yes	Negative	ND	ND	ND	Incorrect	Yes	Negative	ND	ND	ND	Incorrect	Yes	Negative	ND	ND	ND
152	Referral Hospital	Equateur	Malaria and Filariasis	Thick blood film and RDT	SD BIOLINE Malaria Ag P.f/Pan	No HAT diagnostic	594	6	328	56.229	ND	No	ND	ND	Not trained	No	ND	First time	Giemsa	ND	Working solution	Ambulant provider	Buffered water	Dilution: 1/10	ND	ND	Yes	Negative	ND	ND	ND	Correct	Yes	Positive	P. falciparum	Trophozoïte	4857	Acceptable	No	ND	ND	ND	ND	ND	Yes	Negative	ND	ND	ND
153	Referral Hospital	Kasaï Oriental	Malaria, HAT and Filariasis	Thick blood film and RDT	SD BIOLINE Malaria Ag P.f/Pan	Thick blood film and CATT	1066	0	1	0.0938086	1	Yes	Tuberculosis	February 2013	Not trained	No	ND	First time	Giemsa	ND	Stock solution	NGO	Water tap	Dilution: 1/10	2013-11-08	2013-11-15	Yes	Negative	ND	ND	ND	Correct	Yes	Positive	P. falciparum	Trophozoïte	1143	Acceptable	Yes	Negative	ND	ND	ND	Incorrect	Yes	Positive	Trypanosome	ND	ND
154	Referral Hospital	Kasaï Oriental	Malaria, HAT and Filariasis	Thick blood film and RDT	Paracheck Malaria Ag P.f	Thick blood film and CATT	6007	0	3026	50.3746	3	No	ND	ND	Not trained	No	ND	First time	Giemsa	ACTU ALL CHEMICAL	Stock solution	Purchasing office	Buffered water	Dilution: 1/10	ND	ND	Yes	Negative	ND	ND	ND	Correct	Yes	Negative	ND	ND	ND	Incorrect	Yes	Negative	ND	ND	ND	Incorrect	Yes	Positive	Trypanosome	ND	496
155	Referral Hospital	Katanga	Malaria	Thick blood film and RDT	Paracheck Malaria Ag P.f	No HAT diagnostic	392	0	284	72.449	3	Yes	Tuberculosis	2011	Not trained	ND	ND	ND	Giemsa	ACTU ALL CHEMICAL	Stock solution	Ambulant provider	Distilled water	ND	2013-11-14	2013-11-15	Yes	Negative	ND	ND	ND	Correct	Yes	Positive	P. falciparum	ND	ND	Acceptable	Yes	Negative	ND	ND	ND	Incorrect	Yes	Negative	ND	ND	ND
156	Referral Hospital	Province Orientale	Malaria, HAT and Filariasis	Thick blood film and RDT	SD BIOLINE Malaria Ag P.f/Pan	ND	3006	0	372	12.3752	5	Yes	Malaria	2003	Trained < 2011	Yes	Yes	EQA 2011	Giemsa	ND	Stock solution	Local distributor	Rainwater	ND	13/11/2013	20/11/2013	Yes	Negative	ND	ND	ND	Correct	Yes	Positive	P. malariae	Trophozoïte, schizonte et gamétocyte	ND	Correct	Yes	Negative	ND	ND	ND	Incorrect	Yes	Positive	Trypanosome	Trophozoïte	ND
157	Referral Healthcenter	Kasaï Oriental	Malaria, HAT and Filariasis	Thick blood film and RDT	SD BIOLINE Malaria Ag P.f/Pan	ND	101	0	0	0	1	Yes	Malaria and Tuberculosis	February 2011	Trained > 2011	Yes	Yes	EQA 2011	Giemsa	ND	Stock solution	Global Founds	Buffered water	Buffer tablet/ 1 liter of distilled water	2013-11-12	2013-11-13	Yes	Negative	ND	ND	ND	Correct	Yes	Negative	ND	ND	ND	Incorrect	Yes	Positive	P.falciparum	Trophozoïte	288	Incorrect	Yes	Positive	Trypanosome	ND	ND
158	Referral Hospital	Sud Kivu	Malaria and HAT	Thick blood film and RDT	SD BIOLINE Malaria Ag P.f/Pan	ND	681	0	337	49.486	3	Yes	Malaria	2011	Trained > 2011	Yes	No	EQA 2011	Giemsa	ND	Stock solution	Purchasing office	Buffered water	Dilution: 1/10	ND	ND	Yes	Positive	P. vivax	Schizonte	2688	Incorrect	Yes	Positive	P. falciparum	Gamétocyte	23850	Acceptable	Yes	Positive	P.falciparum	Gamétocyte	23777	Incorrect	Yes	Negative	ND	ND	ND
159	Referral Hospital	Kinshasa	Malaria, HAT and Filariasis	Thick blood film and RDT	SD BIOLINE Malaria Ag P.f/Pan	Thick blood film	9588	0	0	0	13	No	ND	ND	Not trained	ND	ND	ND	Giemsa	MERCK	Stock solution	Ambulant provider	Buffered water	Dilution: 1/10	ND	ND	Yes	Negative	ND	ND	ND	Correct	Yes	Positive	P. malariae	Trophozoïte et schizonte	1344	Correct	Yes	Negative	ND	ND	ND	Incorrect	Yes	Positive	Trypanosome	ND	ND
160	Referral Hospital	Kasaï Occidental	Malaria and Filariasis	Thick blood film and RDT	SD BIOLINE Malaria Ag P.f/Pan	ND	912	0	750	82.2368	1	No	ND	ND	Not trained	Yes	No	EQA 2011	Giemsa	ND	Stock solution	Ambulant provider	Water tap	ND	ND	ND	Yes	Negative	ND	ND	ND	Correct	Yes	Positive	P. falciparum	ND	1230	Acceptable	Yes	Positive	P.falciparum	ND	870	Incorrect	Yes	Negative	ND	ND	ND
161	Referral Hospital	Katanga	Malaria and HAT	Thick blood film	ND	Thick blood film	676	0	258	38.1657	3	No	ND	ND	Not trained	No	ND	First time	Giemsa	Meditech	Stock solution	Purchasing office	Distilled water	Dilution: 1/10	2013-11-10	2013-11-15	Yes	Positive	P. falciparum	Schizonte	80000	Incorrect	Yes	Positive	P. malariae	Gamétocyte	11428	Correct	Yes	Negative	ND	ND	ND	Incorrect	Yes	Positive	Trypanosome	ND	2000
162	Health Center	Kasaï Occidental	Malaria	Thick blood film and RDT	SD BIOLINE Malaria Ag P.f/Pan	No HAT diagnostic	1017	0	1008	99.115	1	No	ND	ND	Not trained	No	ND	First time	Giemsa	ND	Stock solution	Ambulant provider	Water tap	ND	ND	ND	Yes	Negative	ND	ND	ND	Correct	Yes	Positive	ND	Schizonte	ND	Acceptable	No	ND	ND	ND	ND	ND	Yes	Negative	ND	ND	ND
163	Referral Hospital	Katanga	Malaria and Filariasis	Thick blood film and RDT	SD BIOLINE Malaria Ag P.f/Pan	No HAT diagnostic	1146	195	600	69.3717	2	Yes	Malaria	2012	Trained > 2011	No	ND	First time	Giemsa	ND	Stock solution	Ambulant provider	Distilled water	Dilution: 1/10	2013-11-10	2013-11-23	Yes	Positive	P. ovale, P. vivax et P. malariae	Trophozoïte, schizonte et gamétocyte	ND	Incorrect	Yes	Positive	P. falciparum et P. ovale	Schizonte et gamétocyte	ND	Acceptable	Yes	Negative	ND	ND	ND	Incorrect	Yes	Negative	ND	ND	ND
164	Health Center	Kasaï Oriental	Malaria, HAT and Filariasis	Thick blood film and RDT	SD BIOLINE Malaria Ag P.f/Pan	ND	ND	ND	ND	ND	1	Yes	Tuberculosis	2009-09-01	Not trained	No	ND	First time	Giemsa	ND	Stock solution	Purchasing office	Buffered water	Dilution: 1/10	2013-11-06	2013-11-15	Yes	Positive	P. falciparum	Trophozoïte	82	Incorrect	Yes	Positive	P. falciparum	Trophozoïte	290	Acceptable	Yes	Positive	P.falciparum	Trophozoïte	143	Incorrect	Yes	Negative	ND	ND	ND
165	Referral Hospital	Katanga	Malaria	Thick blood film	ND	No HAT diagnostic	805	0	0	0	3	No	ND	ND	Not trained	Yes	No	EQA 2011	Giemsa	ND	Stock solution	Ambulant provider	Distilled water	Dilution: 1/10	ND	ND	Yes	Negative	ND	ND	ND	Correct	Yes	Positive	P. falciparum	ND	1920	Acceptable	Yes	Negative	ND	ND	ND	Incorrect	Yes	Negative	ND	ND	ND
166	Referral Hospital	Kasaï Occidental	Malaria, HAT and Filariasis	Thick blood film and RDT	SD BIOLINE Malaria Ag P.f/Pan	ND	ND	ND	ND	ND	4	Yes	Malaria	2010-09-01	Trained < 2011	No	ND	First time	Giemsa	ND	Stock solution	Ambulant provider	Buffered water	Buffer tablet/ 1 liter of distilled water	2013-10-30	ND	Yes	Negative	ND	ND	ND	Correct	Yes	Positive	P. falciparum et P. malariae	Trophozoïte	ND	Acceptable	Yes	Positive	P.falciparum	Trophozoïte	4236	Incorrect	Yes	Positive	Trypanosome	ND	ND
167	Referral Hospital	Bas-Congo	Malaria, HAT and Filariasis	Thick blood film and RDT	ND	Thick blood film, CTC and CATT	988	0	604	61.1336	2	Yes	ND	ND	ND	Yes	No	EQA 2011	Giemsa	ND	Working solution	Local distributor	Distilled water	Dilution: 1/10	2013-11-27	2013-11-28	Yes	Negative	ND	ND	ND	Correct	Yes	Positive	Plasmodium	Trophozoïte et schizonte	496	Acceptable	Yes	Positive	Trypanosome et Plasmodium	Trophozoïte	2006	Acceptable	Yes	Positive	Trypanosome	ND	ND
168	Referral Hospital	Kasaï Oriental	Malaria, HAT and Filariasis	Thick blood film and RDT	SD BIOLINE Malaria Ag P.f/Pan	Thick blood film, CTC and CATT	2840	0	1	0.0352113	10	Yes	Malaria, HAT, Tuberculosis and Filariasis	2013-04-01	Trained > 2011	Yes	No	EQA 2011	Giemsa	ND	Stock solution	Ambulant provider	Buffered water	Buffer tablet/ 1 liter of distilled water	2013-10-30	2013-11-01	Yes	Negative	ND	ND	ND	Correct	Yes	Positive	P. falciparum	Trophozoïte, schizonte et gamétocyte	1480	Acceptable	Yes	Positive	Trypanosome	ND	ND	Incorrect	Yes	Positive	Trypanosome	ND	ND
169	Health Center	Kasaï Oriental	Malaria, HAT and Filariasis	Thick blood film and RDT	SD BIOLINE Malaria Ag P.f/Pan	ND	120	0	42	35	1	Yes	Malaria	July 2013	Trained > 2011	No	ND	First time	Giemsa	ND	Stock solution	Ambulant provider	Buffered water	ND	2013-10-29	31/11/2013	Yes	Positive	P. falciparum	Gametocyte	55172	Incorrect	Yes	Positive	P. falciparum	Gamétocyte	793650	Acceptable	Yes	Negative	ND	ND	ND	Incorrect	Yes	Positive	P. falciparum	Schizonte	266
170	Referral Hospital	Katanga	Malaria	Thick blood film	ND	No HAT diagnostic	660	0	0	0	1	No	ND	ND	Not trained	No	ND	First time	Giemsa	ND	Stock solution	Local distributor	Water tap	ND	ND	ND	Yes	Positive	ND	ND	ND	Incorrect	Yes	Negative	ND	ND	ND	Incorrect	Yes	Positive	ND	ND	ND	Incorrect	Yes	Negative	ND	ND	ND
171	Referral Healthcenter	Katanga	Malaria and HAT	Thick blood film	ND	Thick blood film	256	0	49	19.1406	2	No	ND	ND	Not trained	No	ND	First time	Giemsa	ND	Powder	Ambulant provider	Water tap	ND	ND	ND	Yes	Negative	ND	ND	ND	Correct	Yes	Positive	P. falciparum	Trophozoïte	5005	Acceptable	Yes	Positive	P.falciparum	Trophozoïte	ND	Incorrect	Yes	Positive	Trypanosome	Trophozoïte	ND
172	Health Center	Maniema	Malaria, HAT and Filariasis	Thick blood film and RDT	SD BIOLINE Malaria Ag P.f/Pan	Thick blood film	70	29	25	77.1429	1	Yes	Tuberculosis	2013	Not trained	Yes	No	EQA 2011	Giemsa	ND	Stock solution	NGO	Buffered water	Dilution: 1/10	ND	ND	Yes	Positive	P. falciparum	Trophozoïte	ND	Incorrect	Yes	Positive	P. falciparum	Trophozoïte	326	Acceptable	Yes	Positive	P.falciparum	Trophozoïte	ND	Incorrect	Yes	Negative	ND	ND	ND
173	Health Center	Katanga	Malaria, HAT and Filariasis	Thick blood film	ND	ND	1550	0	0	0	2	No	ND	ND	Not trained	No	ND	First time	Giemsa	ND	Stock solution	NGO	Buffered water	Dilution: 1/10	2013-11-05	2013-11-11	Yes	Positive	P. falciparum	ND	68571	Incorrect	Yes	Negative	ND	ND	ND	Incorrect	Yes	Positive	P.falciparum	ND	2000	Incorrect	Yes	Positive	P. falciparum	ND	16000
174	Referral Hospital	Sud Kivu	Malaria, HAT and Filariasis	Thick blood film and RDT	SD BIOLINE Malaria Ag P.f/Pan	Thick blood film	1664	0	391	23.4976	2	No	ND	ND	Not trained	No	ND	First time	Giemsa	MERCK	Powder	NGO	Buffered water	Dilution: 1/10	8/11/2013	11/11/2013	Yes	Negative	ND	ND	ND	Correct	Yes	Positive	P. falciparum	Trophozoïte et gamétocyte	3704	Acceptable	Yes	Positive	P. vivax	Trophozoïte	18885	Incorrect	Yes	Positive	Trypanosome	ND	ND
175	Referral Hospital	Kasaï Oriental	Malaria, HAT and Filariasis	Thick blood film and RDT	SD BIOLINE Malaria Ag P.f/Pan	Thick blood film, CATT, CTC, and mAECT	48	0	0	0	2	No	ND	ND	Not trained	No	ND	First time	Giemsa	ND	Stock solution	NGO	Physiological water	Dilution: 1/10	2013-10-26	2013-10-28	Yes	Negative	ND	ND	ND	Correct	Yes	Positive	P. falciparum	Trophozoïte	495696	Acceptable	Yes	Positive	P.falciparum	Gamétocyte	978165	Incorrect	Yes	Positive	Trypanosome	ND	ND
176	Referral Hospital	Kasaï Occidental	Filariasis	Thick blood film and RDT	SD BIOLINE Malaria Ag P.f/Pan	ND	883	0	710	80.4077	2	No	ND	ND	Not trained	Yes	No	EQA 2011	Giemsa	ND	Stock solution	Ambulant provider	Rainwater	ND	ND	ND	Yes	Negative	ND	ND	ND	Correct	Yes	Negative	ND	ND	ND	Incorrect	Yes	Positive	P.falciparum	ND	947	Incorrect	Yes	Positive	P. falciparum	ND	878
177	Health Center	Kasaï Occidental	Malaria, HAT and Filariasis	Thick blood film and RDT	SD BIOLINE Malaria Ag P.f/Pan	Thick blood film	149	0	87	58.3893	1	No	ND	ND	Not trained	No	ND	First time	Giemsa	ND	Stock solution	NGO	Buffered water	ND	ND	ND	Yes	Negative	ND	ND	ND	Correct	Yes	Positive	P. falciparum	Trophozoïte	12375	Acceptable	Yes	Negative	ND	ND	ND	Incorrect	Yes	Positive	Trypanosome	ND	ND
178	Referral Hospital	Katanga	ND	Thick blood film	ND	Thick blood film	ND	ND	ND	ND	ND	ND	ND	ND	ND	ND	ND	ND	Giemsa	ND	Stock solution	ND	Water tap	Dilution: 1/10	ND	ND	Yes	Negative	ND	ND	ND	Correct	Yes	Positive	P. falciparum	Trophozoïte	916	Acceptable	Yes	Positive	P.falciparum	Trophozoïte	80	Incorrect	Yes	Positive	Trypanosome	ND	ND
179	Referral Hospital	Sud Kivu	Malaria	Thick blood film and RDT	SD BIOLINE Malaria Ag P.f/Pan	No HAT diagnostic	1953	0	103	5.27394	2	No	ND	ND	Not trained	No	ND	First time	Giemsa	ND	Stock solution	NGO	Distilled water	ND	22/11/2013	22/11/2013	Yes	Negative	ND	ND	ND	Correct	Yes	Positive	P. falciparum	ND	105410	Acceptable	Yes	Positive	P. falciparum et P. malariae	ND	185750	Incorrect	Yes	Negative	ND	ND	ND
180	Health Center	Katanga	Malaria	Thick blood film	ND	No HAT diagnostic	164	0	0	0	1	Yes	Tuberculosis	2012	Not trained	Yes	Yes	EQA 2011	Giemsa	ND	Working solution	Global Founds	ND	ND	ND	ND	Yes	Positive	P. malariae	ND	2444	Incorrect	Yes	Positive	P. falciparum	ND	8615	Acceptable	Yes	Positive	P.falciparum	ND	2000	Incorrect	Yes	Positive	P. falciparum	ND	144000
181	Referral Hospital	Kasaï Oriental	Malaria	Thick blood film and RDT	SD BIOLINE Malaria Ag P.f/Pan	CATT	56	0	0	0	3	No	ND	ND	Not trained	No	ND	First time	Giemsa	ND	Stock solution	Global Founds	Physiological water	Dilution: 1/10	2013-11-06	2013-11-24	Yes	Positive	Plasmodium	Trophozoïte	ND	Incorrect	Yes	Positive	Plasmodium	Trophozoïte	ND	Acceptable	Yes	Negative	ND	ND	ND	Incorrect	Yes	Positive	Plasmodium	Trophozoïte et schizonte	ND
182	Referral Hospital	Katanga	Malaria, HAT and Filariasis	Thick blood film	ND	Thick blood film and mAECT	1894	0	22	1.16156	3	Yes	Malaria	2005	Trained < 2011	No	ND	First time	Giemsa	ND	Stock solution	NGO	Buffered water	Buffer tablet/ 1 liter of distilled water	5/11/2013	19/11/2013	Yes	Negative	ND	ND	ND	Correct	Yes	Positive	P. falciparum	Trophozoïte	1023	Acceptable	Yes	Positive	P.falciparum	Trophozoïte	256	Incorrect	Yes	Positive	Trypanosome	ND	ND
183	Referral Hospital	Katanga	Malaria, HAT and Filariasis	Thick blood film and RDT	SD BIOLINE Malaria Ag P.f/Pan	Thick blood film	294	0	122	41.4966	3	No	ND	ND	Not trained	No	ND	First time	Giemsa	Cypress	Stock solution	Local distributor	Buffered water	ND	11/11/2013	16/11/2013	Yes	Negative	ND	ND	ND	Correct	Yes	Positive	Plasmodium	Trophozoïte, schizonte et gamétocyte	7560	Acceptable	Yes	Negative	ND	ND	ND	Incorrect	Yes	Positive	Trypanosome	ND	ND
184	Health Center	Bandundu	Malaria, HAT and Filariasis	Thick blood film and RDT	ND	Thick blood film	205	1	119	58.5366	2	No	ND	ND	Not trained	No	ND	First time	Giemsa	ND	Stock solution	Ambulant provider	Water tap	Dilution: 1/10	2014-03-04	2014-03-10	Yes	Negative	ND	ND	ND	Correct	Yes	Positive	ND	ND	ND	Acceptable	Yes	Positive	ND	ND	ND	Incorrect	Yes	Negative	ND	ND	ND
185	Health Center	Province Orientale	Malaria	Thick blood film and RDT	SD BIOLINE Malaria Ag P.f/Pan	No HAT diagnostic	453	0	229	50.5519	1	Yes	Malaria	ND	Trained, time not given	Yes	Yes	EQA 2011	Giemsa	MERCK	Stock solution	Ambulant provider	Buffered water	Dilution: 1/10	ND	ND	Yes	Positive	P. falciparum	Trophozoïte	1000	Incorrect	Yes	Positive	P. falciparum	Trophozoïte	ND	Acceptable	Yes	Positive	P. vivax	Trophozoïte	ND	Incorrect	Yes	Negative	ND	ND	ND
186	Referral Healthcenter	Katanga	Malaria and HAT	Thick blood film	ND	Thick blood film	613	0	306	49.9184	2	Yes	Tuberculosis	2011	Not trained	No	ND	First time	Giemsa	ND	Stock solution	Ambulant provider	Distilled water	Dilution: 1/10	2013-11-04	2013-11-11	Yes	Positive	Microfilaria	ND	ND	Incorrect	Yes	Positive	P. falciparum	Trophozoïte	ND	Acceptable	Yes	Positive	P.falciparum	Trophozoïte	ND	Incorrect	Yes	Positive	Trypanosome	ND	ND
187	Referral Hospital	Bandundu	Malaria, HAT and Filariasis	Thick blood film and RDT	ND	Thick blood film, CATT, CTC, and mAECT	436	0	238	54.5872	22	Yes	Malaria	2012-02-01	Trained > 2011	No	ND	First time	Giemsa	ND	Stock solution	Ambulant provider	Buffered water	ND	2013-11-15	2014-01-23	Yes	Positive	P. falciparum	Trophozoïte	15	Incorrect	Yes	Positive	P. falciparum	Trophozoïte	266	Acceptable	No	ND	ND	ND	ND	ND	Yes	Positive	Trypanosome	ND	ND
188	Referral Hospital	Bandundu	ND	ND	ND	ND	ND	ND	ND	ND	ND	ND	ND	ND	ND	ND	ND	ND	ND	ND	ND	ND	ND	ND	2013-11-25	2014-01-03	Yes	Positive	P. falciparum	Trophozoïte	15	Incorrect	Yes	Positive	P. falciparum	Trophozoïte	2680	Acceptable	Yes	Positive	P.falciparum	Trophozoïte	6720	Incorrect	Yes	Positive	Trypanosome	ND	ND
189	Health Center	Bas-Congo	Malaria	Thick blood film and RDT	SD BIOLINE Malaria Ag P.f/Pan	No HAT diagnostic	ND	ND	ND	ND	2	Yes	Malaria	ND	Trained, time not given	No	ND	First time	Giemsa	ND	Working solution	Local distributor	Distilled water	Dilution: 1/10	2013-10-22	ND	Yes	Positive	P. falciparum	Trophozoïte et gamétocyte	ND	Incorrect	Yes	Negative	ND	ND	ND	Incorrect	Yes	Negative	ND	ND	ND	Incorrect	Yes	Negative	ND	ND	ND
190	Referral Hospital	Katanga	Malaria	Thick blood film	ND	No HAT diagnostic	ND	ND	ND	ND	1	No	ND	ND	Not trained	No	ND	First time	Giemsa	ND	Stock solution	Purchasing office	Water tap	Dilution: 1/10	ND	ND	Yes	Negative	ND	ND	ND	Correct	Yes	Positive	P. falciparum	ND	ND	Acceptable	Yes	Positive	P. vivax	ND	ND	Incorrect	Yes	Positive	P. falciparum	ND	ND
191	Referral Hospital	Bas-Congo	Malaria and HAT	Thick blood film	ND	Thick blood film	671	0	531	79.1356	ND	No	ND	ND	Not trained	No	ND	First time	Giemsa	ND	Working solution	ND	Buffered water	Dilution: 1/10	ND	ND	Yes	Positive	ND	Trophozoïte	ND	Incorrect	Yes	Positive	ND	Trophozoïte	ND	Acceptable	Yes	Positive	ND	Trophozoïte	ND	Incorrect	Yes	Negative	ND	ND	ND
192	Referral Hospital	Maniema	Malaria, HAT and Filariasis	Thick blood film and RDT	SD BIOLINE Malaria Ag P.f/Pan	ND	1750	41	501	30.9714	2	Yes	Tuberculosis	2013-04-01	Not trained	Yes	Yes	EQA 2011	Giemsa	ND	Stock solution	NGO	Water well	Dilution: 1/10	ND	19/11/2013	Yes	Positive	P. falciparum	Trophozoïte	176	Incorrect	Yes	Positive	P. malariae	Trophozoïte	800	Correct	Yes	Negative	ND	ND	ND	Incorrect	Yes	Negative	ND	ND	ND
193	Referral Hospital	Kinshasa	Malaria, HAT and Filariasis	Thick blood film and RDT	SD BIOLINE Malaria Ag P.f/Pan	Thick blood film and CATT	8693	0	0	0	3	Yes	Malaria	2007	Trained < 2011	Yes	Yes	EQA 2011	Giemsa	ND	Stock solution	Local distributor	Water tap	ND	31/20/2013	2013-11-15	Yes	Negative	ND	ND	ND	Correct	Yes	Positive	P. malariae	Trophozoïte, schizonte et gamétocyte	5073	Correct	Yes	Negative	ND	ND	ND	Incorrect	Yes	Positive	Trypanosome	ND	ND
194	Referral Hospital	Kinshasa	Malaria, HAT and Filariasis	Thick blood film	ND	Thick blood film	1645	0	2	0.121581	2	Yes	Malaria	March 2011	Trained > 2011	Yes	No	EQA 2011	Giemsa	ND	Stock solution	Ambulant provider	Water tap	ND	2014-01-21	2014-01-23	Yes	Negative	ND	ND	ND	Correct	Yes	Positive	P. malariae	Schizonte et gamétocyte	5160	Correct	Yes	Positive	Trypanosome et Plasmodium	Trophozoïte	4920	Acceptable	Yes	Positive	Trypanosome	ND	ND
195	Referral Healthcenter	Bas-Congo	Malaria, HAT and Filariasis	Thick blood film and RDT	ND	Thick blood film and CATT	584	0	572	97.9452	2	Yes	Malaria and HAT	May 2013	Trained > 2011	No	ND	First time	Giemsa	ND	Working solution	Global Founds	Buffered water	Dilution: 1/10	ND	2013-11-29	Yes	Negative	ND	ND	ND	Correct	Yes	Positive	Plasmodium	Trophozoïte	567	Acceptable	Yes	Positive	Trypanosome et Plasmodium	Trophozoïte	19200	Acceptable	Yes	Positive	Trypanosome	ND	ND
196	Health Center	Bas-Congo	Malaria	Thick blood film and RDT	ND	No HAT diagnostic	1757	0	1277	72.6807	2	No	ND	ND	Not trained	Yes	No	EQA 2011	Giemsa	ND	Working solution	National malaria control programme	Buffered water	ND	2013-10-31	2013-11-01	Yes	Positive	P. falciparum	Trophozoïte	ND	Incorrect	Yes	Positive	P. falciparum	Trophozoïte	ND	Acceptable	Yes	Positive	P.falciparum	Trophozoïte	ND	Incorrect	Yes	Negative	ND	ND	ND
197	Referral Hospital	Katanga	Malaria and Filariasis	Thick blood film	ND	No HAT diagnostic	440	0	308	70	ND	No	ND	ND	Not trained	Yes	No	EQA 2011	Giemsa	ACTU ALL CHEMICAL	Stock solution	Purchasing office	Distilled water	Dilution: 1/10	2013-11-08	2013-11-15	Yes	Positive	P. falciparum	ND	355	Incorrect	Yes	Positive	P. falciparum	ND	1205	Acceptable	Yes	Positive	ND	ND	235	Incorrect	Yes	Positive	Trypanosome et P. falciparum	ND	1130
198	Health Center	Equateur	ND	Thick blood film and RDT	ND	ND	43	0	37	86.0465	2	No	ND	ND	Not trained	No	ND	First time	Giemsa	ND	Working solution	ND	ND	ND	2013-10-31	2013-11-13	Yes	Negative	ND	ND	ND	Correct	Yes	Positive	ND	Trophozoïte	ND	Acceptable	No	ND	ND	ND	ND	ND	Yes	Negative	ND	ND	ND
199	Health Center	Kasaï Oriental	Malaria, HAT and Filariasis	Thick blood film and RDT	SD BIOLINE Malaria Ag P.f/Pan	Thick blood film	110	0	72	65.4545	1	No	ND	ND	Not trained	No	ND	First time	Giemsa	ND	Stock solution	Ambulant provider	Buffered water	Dilution: 1/10	2013-10-31	2013-11-04	Yes	Negative	ND	ND	ND	Correct	Yes	Positive	ND	ND	464	Acceptable	Yes	Positive	ND	ND	160	Incorrect	Yes	Positive	ND	ND	96
200	Referral Hospital	Bas-Congo	Malaria, HAT and Filariasis	Thick blood film	ND	Thick blood film	3693	0	1374	37.2055	3	Yes	Malaria, HAT and Tuberculosis	1905-06-26	Trained < 2011	Yes	Yes	EQA 2011	Giemsa	ND	Working solution	Local distributor	Buffered water	Dissolve in distilled water, phosphate and sodium buffers	2013-11-18	2013-11-20	Yes	Negative	ND	ND	ND	Correct	Yes	Positive	P. falciparum	Trophozoïte	1176	Acceptable	Yes	Positive	Trypanosome et P. falciparum	ND	ND	Acceptable	Yes	Positive	Trypanosome	ND	ND
201	Referral Hospital	Maniema	Malaria, HAT and Filariasis	Thick blood film and RDT	SD BIOLINE Malaria Ag P.f/Pan	Thick blood film	487	0	456	93.6345	1	Yes	Tuberculosis and HIV	2013	Not trained	Yes	No	EQA 2011	Giemsa	ND	Stock solution	NGO	Water tap	Dilution: 1/10	ND	ND	Yes	Positive	P. falciparum	Trophozoïte	ND	Incorrect	Yes	Positive	P. falciparum	Trophozoïte	ND	Acceptable	Yes	Negative	ND	ND	ND	Incorrect	Yes	Negative	ND	ND	ND
202	Referral Hospital	Katanga	Malaria and HAT	Thick blood film	ND	Thick blood film	3810	0	2430	63.7795	3	No	ND	ND	Not trained	Yes	No	EQA 2011	Giemsa	Cypress	Stock solution	Purchasing office	Water tap	ND	ND	ND	Yes	Negative	ND	ND	ND	Correct	Yes	Negative	ND	ND	ND	Incorrect	Yes	Negative	ND	ND	ND	Incorrect	Yes	Positive	Trypanosome	ND	ND
203	Referral Healthcenter	Bas-Congo	Malaria, HAT and Filariasis	Thick blood film	ND	Thick blood film	1769	0	1654	93.4992	3	No	ND	ND	Not trained	Yes	Yes	EQA 2011	Giemsa	ND	Working solution	Ambulant provider	Distilled water	Dilution: 1/10	2013-11-13	ND	Yes	Positive	Plasmodium	Trophozoïte	ND	Incorrect	Yes	Positive	Plasmodium	Trophozoïte	ND	Acceptable	Yes	Positive	Trypanosome et P. falciparum	Trophozoïte	ND	Acceptable	Yes	Positive	Trypanosome et P. falciparum	Trophozoïte	ND
204	Health Center	Bas-Congo	Malaria	Thick blood film	ND	No HAT diagnostic	2320	0	1354	58.3621	2	No	ND	ND	Not trained	No	ND	First time	Giemsa	ND	Stock solution	Ambulant provider	Distilled water	Dilution: 1/10	2013-11-16	2013-11-19	No	ND	ND	ND	ND	ND	Yes	Negative	ND	ND	ND	Incorrect	Yes	Positive	Trypanosome	ND	ND	Incorrect	Yes	Positive	Trypanosome	ND	ND
205	Referral Healthcenter	Bas-Congo	Malaria, HAT and Filariasis	Thick blood film and RDT	ND	Thick blood film and CATT	508	0	194	38.189	2	Yes	Malaria and Tuberculosis	2012	Trained > 2011	Yes	Yes	EQA 2011	Giemsa	ND	Stock solution	Global Founds	Distilled water	Dilution: 1/10	2013-11-13	ND	Yes	Negative	ND	ND	ND	Correct	Yes	Positive	Plasmodium	Trophozoïte	ND	Acceptable	Yes	Positive	Trypanosome et Plasmodium	ND	ND	Acceptable	Yes	Positive	Microfilaire	ND	ND
206	Referral Hospital	Kinshasa	Malaria, HAT and Filariasis	Thick blood film and RDT	SD BIOLINE Malaria Ag P.f/Pan	Thick blood film and CTC	8997	0	0	0	10	Yes	Malaria	2009	Trained < 2011	Yes	No	EQA 2011	Giemsa	ND	Stock solution	Local distributor	Buffered water	ND	2013-11-02	2013-11-12	Yes	Negative	ND	ND	ND	Correct	Yes	Negative	ND	ND	ND	Incorrect	Yes	Positive	Trypanosome	ND	ND	Incorrect	Yes	Positive	Trypanosome	ND	ND
207	Health Center	Province Orientale	Malaria	Thick blood film and RDT	SD BIOLINE Malaria Ag P.f/Pan	No HAT diagnostic	ND	ND	ND	ND	ND	ND	ND	ND	ND	Yes	Yes	EQA 2011	Giemsa	ND	Stock solution	ND	Buffered water	Dilution: 1/10	ND	ND	Yes	Positive	P. falciparum	Trophozoïte	2150	Incorrect	Yes	Positive	P. falciparum	Trophozoïte	1760	Acceptable	Yes	Negative	ND	ND	ND	Incorrect	Yes	Positive	Trypanosome	ND	ND
208	Health Center	Province Orientale	Malaria, HAT and Filariasis	Thick blood film and RDT	Paracheck Malaria Ag P.f	Thick blood film	135	0	24	17.7778	1	No	ND	ND	Not trained	Yes	Yes	EQA 2011	Giemsa	ND	Stock solution	National malaria control programme	Buffered water	Dilution: 1/10	9/11/2013	12/11/2013	Yes	Negative	ND	ND	ND	Correct	Yes	Positive	P. malariae	Trophozoïte	19206349	Correct	Yes	Negative	ND	ND	ND	Incorrect	Yes	Positive	Trypanosome	ND	ND
209	Health Center	Province Orientale	Malaria, HAT and Filariasis	Thick blood film and RDT	SD BIOLINE Malaria Ag P.f/Pan	Thick blood film	924	10	452	50	1	No	ND	ND	Not trained	Yes	Yes	EQA 2011	Giemsa	ND	Stock solution	Local distributor	Buffered water	Buffer tablet/ 1 liter of distilled water	31/10/2013	8/11/2013	Yes	Negative	ND	ND	ND	Correct	Yes	Positive	P. falciparum	Trophozoïte	ND	Acceptable	Yes	Negative	ND	ND	ND	Incorrect	Yes	Positive	Trypanosome	ND	ND
210	Health Center	Bandundu	Malaria, HAT and Filariasis	Thick blood film	ND	Thick blood film	197	0	81	41.1168	1	No	ND	ND	Not trained	No	ND	First time	Giemsa	ND	Stock solution	Ambulant provider	ND	ND	2014-03-02	2014-03-10	Yes	Negative	ND	ND	ND	Correct	Yes	Positive	ND	ND	ND	Acceptable	Yes	Positive	ND	ND	ND	Incorrect	Yes	Negative	ND	ND	ND
211	Health Center	Bas-Congo	Malaria	Thick blood film and RDT	SD BIOLINE Malaria Ag P.f/Pan	No HAT diagnostic	603	0	567	94.0299	2	No	ND	ND	Not trained	No	ND	First time	Giemsa	ND	Working solution	Purchasing office	Distilled water	Dilution: 1/10	2013-10-29	ND	Yes	Positive	P. falciparum	ND	ND	Incorrect	Yes	Positive	P. vivax	ND	ND	Acceptable	Yes	Negative	ND	ND	ND	Incorrect	Yes	Negative	ND	ND	ND
212	Health Center	Province Orientale	Malaria	Thick blood film and RDT	SD BIOLINE Malaria Ag P.f/Pan	No HAT diagnostic	56	0	12	21.4286	1	No	ND	ND	Not trained	Yes	Yes	EQA 2011	Giemsa	ND	Stock solution	Local distributor	Water tap	Dilution: 1/4	11/12/2013	23/01/2014	Yes	Negative	ND	ND	ND	Correct	Yes	Negative	ND	ND	ND	Incorrect	Yes	Positive	plasmodium	Trophozoïte	ND	Incorrect	Yes	Positive	ND	ND	ND
213	Referral Healthcenter	Province Orientale	Malaria	Thick blood film and RDT	SD BIOLINE Malaria Ag P.f/Pan	Thick blood film and RDT	201	0	16	7.9602	1	No	ND	ND	Not trained	Yes	ND	EQA 2011	Giemsa	ND	Stock solution	Ambulant provider	Water tap	ND	6/11/2013	30/12/2013	Yes	Negative	ND	ND	ND	Correct	Yes	Negative	ND	ND	ND	Incorrect	Yes	Positive	plasmodium	Trophozoïte	ND	Incorrect	Yes	Negative	ND	ND	ND
214	Health Center	Province Orientale	Malaria	Thick blood film and RDT	SD BIOLINE Malaria Ag P.f/Pan	No HAT diagnostic	467	0	196	41.97	1	Yes	Malaria	2009	Trained < 2011	Yes	ND	EQA 2011	Giemsa	MERCK	Stock solution	Local distributor	Buffered water	Dilution: 1/10	31/11/2013	15/01/2014	Yes	Negative	ND	ND	ND	Correct	Yes	Positive	P. falciparum	Trophozoïte	7620	Acceptable	Yes	Positive	P.falciparum	Trophozoïte	3210	Incorrect	Yes	Positive	Trypanosome	ND	ND
215	Health Center	Province Orientale	Malaria	Thick blood film and RDT	SD BIOLINE Malaria Ag P.f/Pan	No HAT diagnostic	110	0	34	30.9091	ND	Yes	Malaria	ND	Trained, time not given	Yes	Yes	EQA 2011	Giemsa	MERCK	Stock solution	Local distributor	Buffered water	Dilution: 1/10	11/12/2013	30/01/2014	Yes	Positive	Trypanosome	ND	ND	Incorrect	Yes	Positive	P. falciparum	ND	ND	Acceptable	Yes	Positive	P.falciparum	ND	ND	Incorrect	Yes	Negative	ND	ND	ND
216	Referral Hospital	Maniema	Malaria	Thick blood film and RDT	SD BIOLINE Malaria Ag P.f/Pan	ND	17	0	9	52.9412	1	No	ND	ND	Not trained	Yes	No	EQA 2011	Giemsa	Avonchem	Stock solution	Ambulant provider	Physiological water	Dilution: 1/10	17/11/2013	ND	Yes	Positive	P. falciparum	ND	ND	Incorrect	Yes	Negative	ND	ND	ND	Incorrect	Yes	Positive	Loa loa	ND	ND	Incorrect	Yes	Positive	P. falciparum	ND	ND
217	Health Center	Kasaï Occidental	Malaria, HAT and Filariasis	Thick blood film and RDT	SD BIOLINE Malaria Ag P.f/Pan	Thick blood film and CATT	502	0	331	65.9363	ND	Yes	Malaria	ND	Trained, time not given	Yes	ND	EQA 2011	Giemsa	ND	Working solution	Local distributor	Buffered water	Dilution: 1/10	2013-11-13	ND	Yes	Negative	ND	ND	ND	Correct	Yes	Negative	ND	ND	ND	Incorrect	Yes	Positive	ND	ND	ND	Incorrect	Yes	Negative	ND	ND	ND
218	Health Center	Bas-Congo	Malaria	Thick blood film and RDT	SD BIOLINE Malaria Ag P.f/Pan	No HAT diagnostic	353	0	194	54.9575	1	No	ND	ND	Not trained	No	ND	First time	Giemsa	ND	Working solution	ND	Buffered water	Dilution: 1/10	ND	ND	Yes	Positive	ND	Trophozoïte	ND	Incorrect	Yes	Positive	ND	Trophozoïte	ND	Acceptable	Yes	Negative	ND	ND	ND	Incorrect	Yes	Negative	ND	ND	ND
219	Health Center	Equateur	Malaria, HAT and Filariasis	Thick blood film	ND	Thick blood film and CATT	1006	3	591	59.0457	2	No	ND	ND	Not trained	No	ND	First time	Giemsa	ND	Working solution	Ambulant provider	Buffered water	ND	2013-11-01	2013-11-06	Yes	Negative	ND	ND	ND	Correct	Yes	Positive	P. falciparum	Trophozoïte	ND	Acceptable	Yes	Positive	P.falciparum	Trophozoïte	ND	Incorrect	Yes	Positive	P. falciparum et Microfilaire	Trophozoïte	ND
220	Health Center	Equateur	Malaria and Filariasis	Thick blood film and RDT	CareStart Malaria Ag P.f/Pan	No HAT diagnostic	441	46	299	78.2313	1	No	ND	ND	Not trained	No	ND	First time	Giemsa	ND	Stock solution	Ambulant provider	Distilled water	Dilution: 1/10	ND	ND	Yes	Negative	ND	ND	ND	Correct	Yes	Negative	ND	ND	ND	Incorrect	No	ND	ND	ND	ND	ND	Yes	Positive	P. falciparum	Trophozoïte	478615
221	Referral Hospital	Bas-Congo	Malaria, HAT and Filariasis	Thick blood film and RDT	ND	ND	3975	0	3165	79.6226	4	No	ND	ND	Not trained	No	ND	First time	Giemsa	ND	Stock solution	Local distributor	Distilled water	Dilution: 1/10	2013-11-21	2013-11-23	Yes	Positive	P. falciparum	Schizonte	ND	Incorrect	Yes	Positive	P. falciparum	Trophozoïte	ND	Acceptable	Yes	Positive	Trypanosome	ND	ND	Incorrect	Yes	Positive	Trypanosome et Plasmodium	Trophozoïte	ND
222	Health Center	Katanga	Malaria	Thick blood film and RDT	ND	Thick blood film	467	0	41	8.77944	1	No	ND	ND	Not trained	No	ND	First time	Giemsa	ND	Powder	Ambulant provider	ND	ND	ND	ND	No	ND	ND	ND	ND	ND	No	ND	ND	ND	ND	ND	No	ND	ND	ND	ND	ND	No	ND	ND	ND	ND
223	Health Center	Kasaï Oriental	Malaria, HAT and Filariasis	Thick blood film and RDT	SD BIOLINE Malaria Ag P.f/Pan	Thick blood film	2686	1	2666	99.2926	1	No	ND	ND	Not trained	No	ND	First time	Giemsa	ND	Stock solution	Global Founds	Buffered water	Dilution: 1/10	2013-11-01	ND	Yes	Positive	ND	ND	24000	Incorrect	Yes	Positive	ND	Trophozoïte	21463	Acceptable	Yes	Negative	ND	ND	ND	Incorrect	Yes	Positive	Trypanosome	ND	ND
224	Referral Hospital	Kasaï Oriental	Malaria, HAT and Filariasis	Thick blood film and RDT	ND	Thick blood film	ND	ND	ND	ND	1	No	ND	ND	Not trained	No	ND	First time	Giemsa	ND	Stock solution	Ambulant provider	Buffered water	Dilution: 1/10	ND	2014-03-15	Yes	Positive	P. falciparum	ND	ND	Incorrect	Yes	Positive	P. falciparum	ND	ND	Acceptable	Yes	Positive	P.falciparum	ND	ND	Incorrect	Yes	Positive	P. falciparum	ND	ND
225	Other health facilities	Sud Kivu	Malaria and Filariasis	Thick blood film	ND	No HAT diagnostic	400	0	34	8.5	1	No	ND	ND	Not trained	No	ND	First time	Giemsa	ND	Powder	Purchasing office	ND	ND	ND	16/11/2013	Yes	Positive	P. falciparum	Trophozoïte	ND	Incorrect	Yes	Positive	P. falciparum	Trophozoïte et schizonte	ND	Acceptable	Yes	Positive	P.falciparum	Trophozoïte et Gamétocyte	ND	Incorrect	Yes	Positive	P. falciparum	Gamétocytes	ND
226	Other health facilities	Maniema	Malaria	Thick blood film and RDT	ND	Thick blood film and RDT	644	11	402	64.1304	2	No	ND	ND	Not trained	No	ND	First time	Giemsa	ND	Stock solution	Ambulant provider	Buffered water	Dilution: 1/10	ND	ND	Yes	Positive	P. falciparum	Trophozoïte	909	Incorrect	Yes	Positive	P. falciparum	Trophozoïte	1143	Acceptable	Yes	Positive	P.falciparum	Trophozoïte	2000	Incorrect	Yes	Negative	ND	ND	ND
227	Referral Hospital	Equateur	Malaria, HAT and Filariasis	Thick blood film and RDT	Paracheck Malaria Ag P.f	Thick blood film and CTC	646	0	177	27.3994	2	Yes	Malaria	2006	Trained < 2011	Yes	No	EQA 2011	Giemsa	ND	Working solution	Ambulant provider	Buffered water	ND	2013-11-01	ND	Yes	Negative	ND	ND	ND	Correct	Yes	Positive	P. falciparum	Trophozoïte	ND	Acceptable	Yes	Positive	Trypanosome	Trophozoïte	ND	Incorrect	Yes	Positive	Trypanosome	Trophozoïte	ND
228	Referral Hospital	Katanga	Malaria, HAT and Filariasis	Thick blood film	ND	Thick blood film	2437	0	1942	79.6881	2	No	ND	ND	Not trained	Yes	No	EQA 2011	Giemsa	MERCK	Powder	Local distributor	Distilled water	Dilution: 1/10	28/10/2013	31/10/2013	Yes	Negative	ND	ND	ND	Correct	Yes	Positive	P. falciparum	Trophozoïte	2467	Acceptable	Yes	Positive	P. ovale	Trophozoïte	2833	Incorrect	Yes	Positive	P. falciparum	Trophozoïte	4000
229	Health Center	Bandundu	Malaria, HAT and Filariasis	Thick blood film	ND	Thick blood film	127	0	82	64.5669	1	No	ND	ND	Not trained	No	ND	First time	Giemsa	ND	Stock solution	Global Founds	Water tap	Dilution: 1/10	2014-03-07	2014-03-11	Yes	Negative	ND	ND	ND	Correct	Yes	Positive	P. malariae	ND	ND	Correct	Yes	Positive	P.malariae	ND	ND	Incorrect	Yes	Negative	ND	ND	ND
230	Health Center	Katanga	Malaria, HAT and Filariasis	Thick blood film and RDT	Paracheck Malaria Ag P.f	ND	480	0	410	85.4167	2	No	ND	ND	Not trained	No	ND	First time	Giemsa	Cypress	Stock solution	Local distributor	Distilled water	Dilution: 1/10	ND	ND	Yes	Positive	P. falciparum	ND	ND	Incorrect	Yes	Positive	P. falciparum	ND	ND	Acceptable	Yes	Negative	ND	ND	ND	Incorrect	Yes	Positive	P. falciparum	ND	ND
231	Health Center	Equateur	Malaria	Thick blood film and RDT	Paracheck Malaria Ag P.f	No HAT diagnostic	287	0	280	97.561	1	No	ND	ND	Not trained	No	ND	First time	Giemsa	ND	Working solution	National malaria control programme	Buffered water	Dilution: 1/10	2013-11-01	ND	Yes	Negative	ND	ND	ND	Correct	Yes	Positive	P. falciparum	Trophozoïte	ND	Acceptable	Yes	Positive	P.falciparum	Trophozoïte	4000	Incorrect	Yes	Negative	ND	ND	ND
232	Referral Hospital	Kinshasa	Malaria	Thick blood film and RDT	SD BIOLINE Malaria Ag P.f/Pan	No HAT diagnostic	8560	0	0	0	1	Yes	Malaria	2010	Trained < 2011	Yes	Yes	EQA 2011	Giemsa	ND	Stock solution	Local distributor	Buffered water	Dilution: 1/10	ND	2013-01-26	Yes	Negative	ND	ND	ND	Correct	Yes	Positive	P. malariae	Trophozoïte et schizonte	ND	Correct	Yes	Positive	Trypanosome	ND	ND	Incorrect	Yes	Positive	Wuchereria bancrofti	ND	ND
233	Health Center	Province Orientale	Malaria	Thick blood film and RDT	SD BIOLINE Malaria Ag P.f/Pan	No HAT diagnostic	ND	ND	ND	ND	ND	Yes	Malaria	ND	Trained, time not given	Yes	Yes	EQA 2011	Giemsa	MERCK	Stock solution	Local distributor	Buffered water	Dilution: 1/10	ND	ND	Yes	Negative	ND	ND	ND	Correct	Yes	Positive	P. vivax	Trophozoïte	ND	Acceptable	Yes	Positive	P. vivax	Trophozoïte	ND	Incorrect	Yes	Positive	P. falciparum	Trophozoïte	ND
234	Health Center	Province Orientale	Malaria	Thick blood film and RDT	SD BIOLINE Malaria Ag P.f/Pan	Thick blood film and RDT	468	0	110	23.5043	1	No	ND	ND	Not trained	Yes	Yes	EQA 2011	Giemsa	ND	Stock solution	Ambulant provider	ND	ND	1/11/2013	24/12/2013	Yes	Negative	ND	ND	ND	Correct	Yes	Positive	P. falciparum	Trophozoïte	1925	Acceptable	Yes	Positive	P.falciparum	Trophozoïte	1720	Incorrect	Yes	Negative	ND	ND	ND
235	Health Center	Kasaï Oriental	Malaria	Thick blood film and RDT	ND	No HAT diagnostic	150	0	0	0	1	Yes	Malaria	2013-09-01	Trained > 2011	No	ND	First time	Giemsa	ND	Stock solution	Ambulant provider	Buffered water	Buffer tablet/ 1 liter of distilled water	2013-10-07	2013-10-15	Yes	Positive	P. falciparum	Trophozoïte	ND	Incorrect	Yes	Positive	P. falciparum	Trophozoïte	40	Acceptable	Yes	Positive	P.falciparum	Trophozoïte	39	Incorrect	Yes	Negative	ND	ND	ND
236	Referral Hospital	Kasaï Occidental	Malaria, HAT and Filariasis	Thick blood film and RDT	SD BIOLINE Malaria Ag P.f/Pan	Thick blood film and CATT	848	0	479	56.4858	1	No	ND	ND	Not trained	Yes	No	EQA 2011	Giemsa	ND	Stock solution	Ambulant provider	Spring water	ND	ND	ND	Yes	Negative	ND	ND	ND	Correct	Yes	Negative	ND	ND	ND	Incorrect	Yes	Positive	P.falciparum	Trophozoïte	8650	Incorrect	Yes	Positive	P. falciparum	Trophozoïte	1728
237	Referral Hospital	Province Orientale	Malaria and Filariasis	Thick blood film and RDT	SD BIOLINE Malaria Ag P.f/Pan	No HAT diagnostic	ND	ND	ND	ND	4	ND	ND	ND	ND	ND	ND	ND	Giemsa	MERCK	Stock solution	Global Founds	Buffered water	ND	9/11/2013	30/12/2013	Yes	Negative	ND	ND	ND	Correct	Yes	Positive	P. malariae	Schizonte	ND	Correct	No	ND	ND	ND	ND	ND	Yes	Positive	Trypanosome	ND	ND
238	Referral Healthcenter	Bas-Congo	Malaria	Thick blood film and RDT	SD BIOLINE Malaria Ag P.f/Pan	No HAT diagnostic	ND	ND	ND	ND	2	No	ND	ND	Not trained	Yes	Yes	EQA 2011	Giemsa	ND	Working solution	ND	Buffered water	ND	ND	ND	Yes	Negative	ND	ND	ND	Correct	Yes	Positive	P. malariae	Trophozoïte	ND	Correct	Yes	Positive	P.falciparum	Trophozoïte	ND	Incorrect	Yes	Positive	Trypanosome	ND	ND
239	Referral Hospital	Kasaï Oriental	Malaria, HAT and Filariasis	Thick blood film	ND	Thick blood film, CATT, CTC, and mAECT	1797	0	3	0.166945	1	No	ND	ND	Not trained	No	ND	First time	Giemsa	ND	Stock solution	Purchasing office	Water tap	Dilution: 1/10	2013-11-10	2013-11-11	Yes	Negative	ND	ND	ND	Correct	Yes	Positive	P. falciparum	Trophozoïte	6546	Acceptable	Yes	Negative	ND	ND	ND	Incorrect	Yes	Positive	Trypanosome	ND	ND
240	Referral Hospital	Kasaï Occidental	Malaria, HAT and Filariasis	Thick blood film and RDT	ND	Thick blood film	2477	0	1731	69.8829	5	Yes	Tuberculosis	2012	Not trained	No	ND	First time	Giemsa	ND	Stock solution	Global Founds	Buffered water	Dilution: 1/10	ND	ND	Yes	Negative	ND	ND	ND	Correct	Yes	Negative	ND	ND	ND	Incorrect	Yes	Negative	ND	ND	ND	Incorrect	Yes	Negative	ND	ND	ND
241	Referral Hospital	Bas-Congo	Malaria, HAT and Filariasis	Thick blood film and RDT	ND	Thick blood film and CATT	960	0	960	100	4	Yes	Malaria and HAT	2013-05-01	Trained > 2011	Yes	No	EQA 2011	Giemsa	ND	Working solution	Purchasing office	Distilled water	Dilution: 1/10	ND	ND	Yes	Negative	ND	ND	ND	Correct	Yes	Positive	Plasmodium	Trophozoïte	704	Acceptable	Yes	Positive	Trypanosome et Plasmodium	Trophozoïte	2700	Acceptable	Yes	Positive	Trypanosome	Trophozoïte	ND
242	Health Center	Bas-Congo	Malaria, HAT and Filariasis	Thick blood film and RDT	SD BIOLINE Malaria Ag P.f/Pan	ND	1145	0	512	44.7162	2	No	ND	ND	Not trained	No	ND	First time	Giemsa	ND	Working solution	Purchasing office	Distilled water	Dilution: 1/10	2013-10-29	2013-11-04	Yes	Positive	P. falciparum	Trophozoïte	ND	Incorrect	Yes	Negative	ND	ND	ND	Incorrect	Yes	Positive	ND	Schizonte	ND	Incorrect	Yes	Positive	ND	ND	ND
243	Health Center	Katanga	Malaria	Thick blood film	ND	No HAT diagnostic	85	0	35	41.1765	1	Yes	Tuberculosis	ND	Not trained	No	ND	First time	Giemsa	ND	Working solution	Purchasing office	Water tap	Dilution: 1/10	2013-11-04	ND	Yes	Negative	ND	ND	ND	Correct	No	ND	ND	ND	ND	ND	Yes	Positive	ND	ND	ND	Incorrect	Yes	Positive	ND	ND	ND
244	Health Center	Bandundu	Malaria and HAT	Thick blood film and RDT	ND	Thick blood film and CATT	225	2	161	72.4444	2	No	ND	ND	Not trained	No	ND	First time	Giemsa	ND	Stock solution	Ambulant provider	Spring water	Dilution: 1/10	2013-11-06	2013-11-18	Yes	Positive	P. malariae	Trophozoïte	140	Incorrect	Yes	Negative	ND	ND	ND	Incorrect	Yes	Positive	Trypanosome	ND	ND	Incorrect	Yes	Positive	Trypanosome	ND	ND
245	Health Center	Katanga	Malaria and HAT	Thick blood film	ND	ND	482	0	0	0	2	No	ND	ND	Not trained	No	ND	First time	Giemsa	ND	Stock solution	Local distributor	Distilled water	Dilution: 1/10	2013-10-29	ND	Yes	Positive	ND	Trophozoïte	4595	Incorrect	Yes	Positive	ND	Trophozoïte	4842	Acceptable	Yes	Positive	P.falciparum	ND	9863	Incorrect	Yes	Positive	ND	Trophozoïte	313
246	Referral Healthcenter	Bas-Congo	Malaria	Thick blood film	ND	No HAT diagnostic	690	0	336	48.6957	2	No	ND	ND	Not trained	No	ND	First time	Giemsa	ND	Working solution	Ambulant provider	Water tap	Dilution: 1/10	2013-11-02	2013-11-02	Yes	Positive	P. falciparum	Trophozoïte	ND	Incorrect	Yes	Positive	P. falciparum	Trophozoïte et schizonte	ND	Acceptable	Yes	Negative	ND	ND	ND	Incorrect	Yes	Negative	ND	ND	ND
247	Health Center	Kasaï Occidental	Malaria	Thick blood film	ND	CATT	288	20	195	74.6528	1	No	ND	ND	Not trained	No	ND	First time	ND	ND	Stock solution	Purchasing office	Water tap	Dilution: 1/2	ND	ND	Yes	Negative	ND	ND	ND	Correct	Yes	Positive	P. falciparum	Trophozoïte	1185	Acceptable	Yes	Negative	ND	ND	ND	Incorrect	Yes	Negative	ND	ND	ND
248	Health Center	Bandundu	Malaria, HAT and Filariasis	Thick blood film and RDT	ND	Thick blood film	302	0	96	31.7881	2	No	ND	ND	Not trained	Yes	ND	EQA 2011	Giemsa	ND	Stock solution	Ambulant provider	ND	ND	2013-11-05	2013-03-08	Yes	Negative	ND	ND	ND	Correct	Yes	Positive	ND	ND	ND	Acceptable	Yes	Positive	ND	ND	ND	Incorrect	Yes	Positive	Trypanosome	ND	ND
249	Referral Hospital	Province Orientale	Malaria	Thick blood film and RDT	SD BIOLINE Malaria Ag P.f/Pan	No HAT diagnostic	713	0	463	64.9369	2	No	ND	ND	Not trained	No	ND	First time	Giemsa	ND	Stock solution	Local distributor	Distilled water	ND	ND	ND	Yes	Negative	ND	ND	ND	Correct	Yes	Negative	ND	ND	ND	Incorrect	Yes	Negative	ND	ND	ND	Incorrect	Yes	Positive	Loa loa	ND	ND
250	Referral Hospital	Province Orientale	Malaria, HAT and Filariasis	Thick blood film and RDT	SD BIOLINE Malaria Ag P.f/Pan	Thick blood film	3650	180	485	18.2192	8	Yes	Malaria	October 2013	Trained > 2011	Yes	No	EQA 2011	Giemsa	ND	Stock solution	Purchasing office	Buffered water	ND	ND	ND	Yes	Negative	ND	ND	ND	Correct	Yes	Positive	P. falciparum	Trophozoïte	ND	Acceptable	Yes	Negative	ND	ND	ND	Incorrect	Yes	Negative	ND	ND	ND
251	Health Center	Province Orientale	Malaria	Thick blood film and RDT	SD BIOLINE Malaria Ag P.f/Pan	No HAT diagnostic	75	0	14	18.6667	ND	Yes	Malaria	ND	Trained, time not given	Yes	Yes	EQA 2011	Giemsa	MERCK	Stock solution	Local distributor	Buffered water	Dilution: 1/10	ND	ND	Yes	Positive	P. vivax	Trophozoïte	ND	Incorrect	Yes	Negative	ND	ND	ND	Incorrect	Yes	Positive	Trypanosome	ND	ND	Incorrect	Yes	Positive	P. falciparum	Trophozoïte	ND
252	Health Center	Bandundu	Malaria	Thick blood film and RDT	ND	No HAT diagnostic	145	0	45	31.0345	1	No	ND	ND	Not trained	Yes	ND	EQA 2011	Giemsa	ND	Working solution	Purchasing office	Water tap	Dilution: 1/10	2013-11-07	2013-11-17	Yes	Negative	ND	ND	ND	Correct	Yes	Positive	P. falciparum	Trophozoïte	150	Acceptable	Yes	Positive	P.falciparum	Trophozoïte	206	Incorrect	Yes	Negative	ND	ND	ND
253	Health Center	Province Orientale	Malaria	Thick blood film and RDT	SD BIOLINE Malaria Ag P.f/Pan	Thick blood film	969	0	314	32.4045	1	No	ND	ND	Not trained	Yes	Yes	EQA 2011	Giemsa	MERCK	Stock solution	Local distributor	ND	ND	8/11/2013	28/12/2013	Yes	Negative	ND	ND	ND	Correct	Yes	Positive	P. falciparum	Trophozoïte et schizonte	1678	Acceptable	Yes	Negative	ND	ND	ND	Incorrect	Yes	Positive	Trypanosome	ND	ND
254	Health Center	Sud Kivu	Malaria	Thick blood film and RDT	Paracheck Malaria Ag P.f	No HAT diagnostic	213	0	18	8.4507	2	No	ND	ND	Not trained	No	ND	First time	Giemsa	ND	Stock solution	Ambulant provider	Buffered water	Dilution: 1/10	ND	ND	Yes	Negative	ND	ND	ND	Correct	Yes	Positive	P. falciparum	Trophozoïte	2800	Acceptable	Yes	Negative	ND	ND	ND	Incorrect	Yes	Negative	ND	ND	ND
255	Referral Healthcenter	Equateur	Malaria, HAT and Filariasis	Thick blood film and RDT	SD BIOLINE Malaria Ag P.f/Pan	CATT	136	0	102	75	2	Yes	Malaria	2006	Trained < 2011	Yes	No	EQA 2011	Giemsa	ND	Stock solution	National malaria control programme	Buffered water	Dilution: 1/10	ND	ND	Yes	Negative	ND	ND	ND	Correct	Yes	Positive	P. falciparum et P. malariae	Trophozoïte	857	Acceptable	Yes	Positive	Trypanosome	ND	ND	Incorrect	Yes	Positive	Trypanosome	ND	ND
256	Referral Healthcenter	Equateur	Malaria	Thick blood film	ND	No HAT diagnostic	27000	0	18000	66.6667	3	No	ND	ND	Not trained	Yes	No	EQA 2011	Giemsa	ND	Working solution	Purchasing office	Distilled water	Dilution: 1/10	2013-11-03	ND	Yes	Negative	ND	ND	ND	Correct	Yes	Positive	ND	Gamétocyte	ND	Acceptable	No	ND	ND	ND	ND	ND	Yes	Positive	Trypanosome	ND	ND
257	Health Center	Bas-Congo	Malaria and Filariasis	Thick blood film	ND	No HAT diagnostic	300	0	290	96.6667	1	No	ND	ND	Not trained	ND	ND	ND	Giemsa	ND	Stock solution	Ambulant provider	Distilled water	Dilution 1/5	ND	ND	No	ND	ND	ND	ND	ND	No	ND	ND	ND	ND	ND	No	ND	ND	ND	ND	ND	Yes	Negative	ND	ND	ND
258	Provincial laboratories	Maniema	Malaria, HAT and Filariasis	Thick blood film and RDT	ND	ND	ND	ND	ND	ND	ND	Yes	Malaria	2010	Trained < 2011	Yes	Yes	EQA 2011	Giemsa	ND	Stock solution	NGO	Water well	Dilution: 1/10	ND	ND	Yes	Positive	Plasmodium	Trophozoïte	919	Incorrect	Yes	Negative	ND	ND	ND	Incorrect	Yes	Positive	Trypanosome et P. falciparum	Trophozoïte	2505	Acceptable	Yes	Negative	ND	ND	ND
259	Referral Hospital	Katanga	Malaria	Thick blood film	ND	Thick blood film	ND	ND	ND	ND	2	No	ND	ND	Not trained	No	ND	First time	Giemsa	Cypress	Stock solution	Purchasing office	Distilled water	Dilution: 1/10	4/11/2013	7/11/2013	Yes	Positive	ND	ND	ND	Incorrect	Yes	Positive	ND	ND	6815	Acceptable	Yes	Positive	ND	ND	2267	Incorrect	Yes	Positive	Trypanosome	ND	ND
260	Health Center	Bandundu	Malaria	Thick blood film	ND	Thick blood film	307	0	148	48.2085	ND	No	ND	ND	Not trained	Yes	No	EQA 2011	Giemsa	ND	Stock solution	Ambulant provider	Water tap	Dilution: 1/10	2013-11-08	2013-11-16	Yes	Negative	ND	ND	ND	Correct	Yes	Negative	ND	ND	ND	Incorrect	Yes	Positive	P.malariae	Trophozoïte	68	Incorrect	Yes	Positive	Trypanosome	ND	ND
261	Health Center	Katanga	Malaria, HAT and Filariasis	Thick blood film	ND	Thick blood film	ND	ND	ND	ND	2	No	ND	ND	Not trained	Yes	ND	EQA 2011	Giemsa	ND	Stock solution	Local distributor	ND	ND	2/11/2013	ND	Yes	Negative	ND	ND	ND	Correct	Yes	Positive	P. falciparum	Trophozoïte	2323	Acceptable	Yes	Positive	P.falciparum	Trophozoïte	624	Incorrect	Yes	Positive	Trypanosome	ND	ND
262	Referral Hospital	Bas-Congo	Malaria	Thick blood film	ND	No HAT diagnostic	ND	ND	ND	ND	3	Yes	Malaria	ND	Trained, time not given	ND	ND	ND	Eosin methylene blue	ND	Working solution	Local distributor	ND	Dilution: 1/10	ND	ND	Yes	Negative	ND	ND	ND	Correct	Yes	Positive	P. falciparum	Trophozoïte	1328	Acceptable	Yes	Positive	P.falciparum	Trophozoïte	240	Incorrect	Yes	Negative	ND	ND	ND
263	Referral Hospital	Kasaï Oriental	Malaria, HAT and Filariasis	ND	ND	Thick blood film	240	0	0	0	ND	No	ND	ND	Not trained	No	ND	First time	Giemsa	ND	Working solution	Ambulant provider	Buffered water	Dilution: 1/10	2013-11-10	2013-11-15	Yes	Negative	ND	ND	ND	Correct	Yes	Negative	ND	ND	ND	Incorrect	Yes	Positive	ND	Trophozoïte	ND	Incorrect	Yes	Negative	ND	ND	ND
264	Health Center	Bandundu	Malaria, HAT and Filariasis	Thick blood film	ND	Thick blood film	272	0	118	43.3824	ND	No	ND	ND	Not trained	No	ND	First time	Giemsa	ND	Stock solution	Ambulant provider	ND	ND	2014-03-05	2014-03-12	Yes	Negative	ND	ND	ND	Correct	Yes	Positive	ND	ND	ND	Acceptable	Yes	Positive	ND	ND	ND	Incorrect	Yes	Negative	ND	ND	ND
265	Health Center	Bas-Congo	Malaria	Thick blood film	ND	No HAT diagnostic	2015	0	1167	57.9156	5	No	ND	ND	Not trained	Yes	Yes	EQA 2011	Giemsa	ND	Working solution	Local distributor	Buffered water	Dilution: 1/10	ND	ND	Yes	Negative	ND	ND	ND	Correct	Yes	Negative	ND	ND	ND	Incorrect	Yes	Negative	ND	ND	ND	Incorrect	Yes	Negative	ND	ND	ND
266	Referral Healthcenter	Bas-Congo	Malaria, HAT and Filariasis	Thick blood film and RDT	SD BIOLINE Malaria Ag P.f/Pan	Thick blood film, CATT, CTC, and mAECT	772	0	460	59.5855	3	Yes	Malaria and HAT	2012	Trained > 2011	No	ND	First time	Giemsa	PARK	Working solution	Ambulant provider	Buffered water	Dilution: 1/10	ND	ND	Yes	Negative	ND	ND	ND	Correct	Yes	Positive	P. falciparum	ND	ND	Acceptable	Yes	Negative	ND	ND	ND	Incorrect	Yes	Positive	Trypanosome	ND	ND
267	Health Center	Bas-Congo	Malaria, HAT and Filariasis	Thick blood film and RDT	ND	Thick blood film, CTC and CATT	577	0	214	37.0884	2	Yes	Malaria	2013-05-01	Trained > 2011	Yes	Yes	EQA 2011	Giemsa	ND	Stock solution	Ambulant provider	Buffered water	Dilution: 1/10	2013-10-29	2013-10-31	Yes	Negative	ND	ND	ND	Correct	Yes	Positive	P. malariae	Schizonte	ND	Correct	Yes	Positive	P.falciparum	Trophozoïte et Gamétocyte	ND	Incorrect	Yes	Positive	Trypanosome	ND	ND
268	Referral Hospital	Kinshasa	Malaria, HAT and Filariasis	Thick blood film and RDT	SD BIOLINE Malaria Ag P.f/Pan	Thick blood film	1521	0	0	0	ND	No	ND	ND	Not trained	No	ND	First time	Giemsa	MERCK	Stock solution	Local distributor	Buffered water	ND	2014-01-23	2014-01-28	Yes	Positive	P. falciparum	Trophozoïte	8520	Incorrect	Yes	Positive	P. ovale et P. malaria	Trophozoïte et gamétocyte	ND	Acceptable	Yes	Positive	Trypanosome	ND	ND	Incorrect	Yes	Positive	Trypanosome	ND	ND
269	Referral Healthcenter	Province Orientale	Malaria, HAT and Filariasis	Thick blood film and RDT	SD BIOLINE Malaria Ag P.f/Pan	Thick blood film	506	3	78	16.0079	1	No	ND	ND	Not trained	No	ND	First time	Giemsa	ND	Stock solution	National malaria control programme	ND	ND	9/11/2013	18/11/2013	Yes	Negative	ND	ND	ND	Correct	Yes	Positive	P. malariae	Trophozoïte	16825396	Correct	Yes	Positive	P.falciparum	Trophozoïte	14285714	Incorrect	Yes	Positive	Trypanosome	ND	ND
270	Health Center	Bas-Congo	Malaria	RDT	ND	No HAT diagnostic	487	0	424	87.0637	0	No	ND	ND	Not trained	No	ND	First time	Giemsa	ND	Stock solution	Purchasing office	ND	ND	ND	ND	Yes	Positive	P. falciparum	ND	ND	Incorrect	Yes	Positive	P. falciparum	Trophozoïte	ND	Acceptable	Yes	Negative	ND	ND	ND	Incorrect	Yes	Positive	ND	ND	ND
271	Referral Hospital	Equateur	Malaria and Filariasis	Thick blood film	ND	No HAT diagnostic	150	0	60	40	1	No	ND	ND	Not trained	No	ND	First time	Giemsa	MERCK	Working solution	NGO	Water tap	Dilution: 1/10	ND	ND	Yes	Negative	ND	ND	ND	Correct	Yes	Positive	P. falciparum	Schizonte	12279	Acceptable	Yes	Negative	ND	ND	ND	Incorrect	Yes	Negative	ND	ND	ND
272	Referral Hospital	Equateur	Malaria	Thick blood film and RDT	ND	No HAT diagnostic	1810	0	1267	70	3	No	ND	ND	Not trained	No	ND	First time	Giemsa	ND	Stock solution	Ambulant provider	Water tap	Dilution: 1/10	ND	ND	Yes	Positive	P. falciparum	Trophozoïte	6678	Incorrect	No	ND	ND	ND	ND	ND	Yes	Negative	ND	ND	ND	Incorrect	Yes	Negative	ND	ND	ND
273	Health Center	Province Orientale	Malaria	Thick blood film and RDT	SD BIOLINE Malaria Ag P.f/Pan	No HAT diagnostic	ND	ND	ND	ND	ND	Yes	Malaria	ND	Trained, time not given	No	ND	First time	Giemsa	MERCK	Stock solution	ND	Buffered water	Dilution: 1/10	ND	ND	Yes	Positive	P. falciparum	Trophozoïte	687	Incorrect	Yes	Negative	ND	ND	ND	Incorrect	Yes	Positive	Trypanosome	ND	ND	Incorrect	Yes	Positive	P. falciparum	Trophozoïte	6262
274	Referral Hospital	Sud Kivu	Malaria and Filariasis	Thick blood film and RDT	SD BIOLINE Malaria Ag P.f/Pan	No HAT diagnostic	1052	0	30	2.85171	1	No	ND	ND	Not trained	No	ND	First time	Giemsa	ACTU ALL CHEMICAL	Stock solution	Ambulant provider	Water tap	Dilution: 1/10	15/11/2013	ND	Yes	Negative	ND	ND	ND	Correct	Yes	Negative	ND	ND	ND	Incorrect	Yes	Negative	ND	ND	ND	Incorrect	Yes	Negative	ND	ND	ND
275	Referral Healthcenter	Equateur	Malaria	Thick blood film and RDT	ND	Thick blood film	1872	0	941	50.2671	2	No	ND	ND	Not trained	No	ND	First time	Giemsa	ND	Working solution	Local distributor	Water tap	Dilution: 1/10	ND	ND	Yes	Negative	ND	ND	ND	Correct	Yes	Positive	P. falciparum	Trophozoïte	1056	Acceptable	Yes	Negative	ND	ND	ND	Incorrect	Yes	Positive	Trypanosome	ND	ND
276	Health Center	Equateur	Malaria, HAT and Filariasis	Thick blood film and RDT	SD BIOLINE Malaria Ag P.f/Pan	ND	301	0	193	64.1196	2	No	ND	ND	Not trained	No	ND	First time	Giemsa	ND	Working solution	National malaria control programme	Buffered water	ND	ND	ND	Yes	Negative	ND	ND	ND	Correct	Yes	Positive	P. falciparum	Trophozoïte	1143	Acceptable	No	ND	ND	ND	ND	ND	Yes	Positive	Trypanosome	ND	ND
277	Referral Healthcenter	Kinshasa	Malaria	Thick blood film and RDT	SD BIOLINE Malaria Ag P.f/Pan	No HAT diagnostic	13615	0	0	0	5	Yes	Malaria	2013	Trained > 2011	Yes	No	EQA 2011	Giemsa	ND	Stock solution	Local distributor	Water tap	ND	2013-01-29	2013-12-30	Yes	Positive	P. falciparum	Trophozoïte et schizonte	12018	Incorrect	Yes	Positive	P. malariae	Trophozoïte et schizonte	12137	Correct	Yes	Negative	ND	ND	ND	Incorrect	Yes	Positive	Trypanosome	Schizonte	4078
278	Health Center	Kasaï Occidental	Malaria	Thick blood film	ND	No HAT diagnostic	800	0	500	62.5	2	Yes	Malaria and HAT	ND	Trained, time not given	Yes	Yes	EQA 2011	Giemsa	ND	Stock solution	National malaria control programme	Rainwater	Dilution: 1/10	2013-11-09	2013-11-20	Yes	Negative	ND	ND	ND	Correct	No	ND	ND	ND	ND	ND	Yes	Positive	P.falciparum	Schizonte	2666	Incorrect	Yes	Positive	P. falciparum	Trophozoïte	1600
279	Health Center	Katanga	Malaria	Thick blood film	ND	No HAT diagnostic	ND	ND	ND	ND	1	No	ND	ND	Not trained	No	ND	First time	Giemsa	ND	Working solution	Ambulant provider	Physiological water	ND	ND	ND	Yes	Negative	ND	ND	ND	Correct	Yes	Positive	P. falciparum	Trophozoïte	ND	Acceptable	Yes	Positive	P.falciparum	ND	ND	Incorrect	Yes	Positive	ND	ND	ND
280	Referral Hospital	Kasaï Oriental	Malaria, HAT and Filariasis	Thick blood film	ND	Thick blood film and CATT	1860	5	1503	81.0753	2	No	ND	ND	Not trained	No	ND	First time	Giemsa	ND	Stock solution	Ambulant provider	Buffered water	ND	2013-10-25	2013-11-09	Yes	Positive	ND	Trophozoïte	ND	Incorrect	Yes	Negative	ND	ND	ND	Incorrect	Yes	Positive	ND	Trophozoïte	ND	Incorrect	Yes	Positive	Trypanosome	ND	ND
281	Referral Hospital	Kasaï Occidental	Malaria, HAT and Filariasis	Thick blood film and RDT	ND	Thick blood film	890	0	477	53.5955	ND	Yes	Tuberculosis	2012	Not trained	No	ND	First time	Giemsa	ND	Stock solution	NGO	Buffered water	Dilution: 1/10	ND	ND	Yes	Negative	ND	ND	ND	Correct	Yes	Positive	P. falciparum et P. malariae	Trophozoïte et schizonte	6040	Acceptable	Yes	Positive	P. falciparum et P. malariae	Trophozoïte et schizonte	1072	Incorrect	Yes	Positive	Trypanosome	Trypomastigote	2128
282	Referral Healthcenter	Katanga	Malaria	Thick blood film	ND	No HAT diagnostic	ND	ND	ND	ND	2	Yes	Malaria and Tuberculosis	ND	Trained, time not given	No	ND	First time	Giemsa	ND	Stock solution	Ambulant provider	Buffered water	ND	ND	ND	Yes	Positive	ND	ND	4923	Incorrect	Yes	Positive	ND	ND	6476	Acceptable	Yes	Positive	ND	ND	16800	Incorrect	Yes	Positive	ND	ND	10666
283	Referral Hospital	Bas-Congo	Malaria, HAT and Filariasis	Thick blood film	ND	Thick blood film and CATT	5941	3	2007	33.8327	10	Yes	Malaria	2006	Trained < 2011	No	ND	First time	Giemsa	ND	Working solution	Local distributor	Distilled water	Dilution: 1/10	2013-11-17	ND	Yes	Negative	ND	ND	ND	Correct	Yes	Positive	Plasmodium	Trophozoïte	1604	Acceptable	Yes	Positive	Trypanosome	ND	ND	Incorrect	Yes	Negative	ND	ND	ND
284	Health Center	Kinshasa	Malaria	Thick blood film	ND	No HAT diagnostic	786	0	0	0	4	Yes	Malaria	2009	Trained < 2011	No	ND	First time	Giemsa	ND	Stock solution	Local distributor	Buffered water	Dilution: 1/10	ND	2014-04-07	Yes	Negative	ND	ND	ND	Correct	Yes	Positive	P. falciparum	ND	ND	Acceptable	Yes	Positive	P. vivax	ND	ND	Incorrect	Yes	Negative	ND	ND	ND
285	Health Center	Province Orientale	Malaria	Thick blood film and RDT	SD BIOLINE Malaria Ag P.f/Pan	No HAT diagnostic	210	0	102	48.5714	ND	Yes	Malaria	ND	Trained, time not given	Yes	Yes	EQA 2011	Giemsa	MERCK	Stock solution	Local distributor	Buffered water	Dilution: 1/10	ND	ND	Yes	Positive	P. falciparum	Trophozoïte	870	Incorrect	Yes	Positive	P. falciparum	Trophozoïte	1200	Acceptable	Yes	Positive	Trypanosome	ND	ND	Incorrect	Yes	Positive	P. falciparum	Trophozoïte	2850
286	Health Center	Equateur	Malaria and Filariasis	Thick blood film and RDT	Paracheck Malaria Ag P.f	ND	439	0	430	97.9499	ND	No	ND	ND	Not trained	No	ND	First time	Giemsa	ND	Working solution	Purchasing office	Distilled water	Dilution: 1/10	2013-11-04	2013-11-08	Yes	Positive	ND	Trophozoïte	ND	Incorrect	No	ND	ND	ND	ND	ND	No	ND	ND	ND	ND	ND	No	ND	ND	ND	ND
287	Referral Hospital	Kasaï Oriental	Malaria, HAT and Filariasis	Thick blood film and RDT	SD BIOLINE Malaria Ag P.f/Pan	Thick blood film	346	0	212	61.2717	1	Yes	Malaria	2011	Trained > 2011	ND	ND	ND	Giemsa	ND	Stock solution	National malaria control programme	Buffered water	Buffer tablet/ 1 liter of distilled water	ND	ND	Yes	Positive	P. falciparum	Trophozoïte et gamétocyte	1632	Incorrect	Yes	Positive	P. falciparum	Trophozoïte	4840	Acceptable	Yes	Positive	P.falciparum	Gamétocyte	6400	Incorrect	Yes	Positive	Trypanosome	ND	ND
288	Referral Hospital	Kasaï Occidental	Malaria	Thick blood film and RDT	SD BIOLINE Malaria Ag P.f/Pan	ND	203	0	183	90.1478	1	No	ND	ND	Not trained	Yes	ND	EQA 2011	Giemsa	ND	Stock solution	Ambulant provider	Lake water	ND	ND	ND	Yes	Negative	ND	ND	ND	Correct	Yes	Positive	P. falciparum	Trophozoïte	670	Acceptable	Yes	Negative	ND	ND	ND	Incorrect	Yes	Negative	ND	ND	ND
289	Referral Healthcenter	Katanga	Malaria	Thick blood film	ND	No HAT diagnostic	420	0	0	0	1	Yes	Tuberculosis	2009	Not trained	No	ND	First time	Giemsa	ND	Working solution	National malaria control programme	Distilled water	Dilution: 1/2	2013-11-06	2013-11-07	Yes	Negative	ND	ND	ND	Correct	Yes	Positive	P. falciparum	ND	ND	Acceptable	Yes	Positive	P. falciparum et P. malariae	ND	ND	Incorrect	Yes	Negative	ND	ND	ND
290	Referral Hospital	Kasaï Oriental	Malaria, HAT and Filariasis	Thick blood film and RDT	SD BIOLINE Malaria Ag P.f/Pan	Thick blood film and CATT	835	0	0	0	2	No	ND	ND	Not trained	No	ND	First time	Giemsa	ND	Stock solution	Ambulant provider	Water tap	ND	2013-11-10	2013-11-16	Yes	Negative	ND	ND	ND	Correct	Yes	Positive	P. falciparum	ND	4000	Acceptable	Yes	Positive	ND	ND	480	Incorrect	Yes	Positive	Trypanosome	ND	ND
291	Health Center	Bandundu	Malaria, HAT and Filariasis	Thick blood film	ND	Thick blood film	132	0	48	36.3636	ND	No	ND	ND	Not trained	No	ND	First time	Giemsa	ND	Stock solution	Ambulant provider	ND	ND	2014-03-04	2014-03-12	Yes	Negative	ND	ND	ND	Correct	Yes	Positive	ND	ND	ND	Acceptable	Yes	Positive	ND	ND	ND	Incorrect	Yes	Negative	ND	ND	ND
292	Health Center	Bandundu	Malaria, HAT and Filariasis	Thick blood film and RDT	ND	Thick blood film	670	0	320	47.7612	3	No	ND	ND	Not trained	Yes	No	EQA 2011	Giemsa	ND	Stock solution	Ambulant provider	Buffered water	ND	2013-11-04	2013-11-06	Yes	Negative	ND	ND	ND	Correct	Yes	Positive	ND	ND	ND	Acceptable	Yes	Positive	ND	ND	ND	Incorrect	Yes	Positive	Trypanosome	ND	ND
293	Health Center	Katanga	Malaria	Thick blood film	ND	Thick blood film	450	0	0	0	1	Yes	Tuberculosis and HIV	2012	Not trained	No	ND	First time	Giemsa	ND	Stock solution	Ambulant provider	Distilled water	Dilution: 1/10	2013-10-31	ND	Yes	Positive	P. falciparum	Trophozoïte	410	Incorrect	Yes	Positive	P. falciparum	Trophozoïte	1500	Acceptable	Yes	Positive	P.falciparum	Trophozoïte et Gamétocyte	210	Incorrect	Yes	Positive	P. malariae	Trophozoïte et schizonte	4266
294	Referral Hospital	Kasaï Oriental	Malaria, HAT and Filariasis	Thick blood film and RDT	ND	Thick blood film	138	0	90	65.2174	1	Yes	Tuberculosis	2012	Not trained	No	ND	First time	Giemsa	ND	Stock solution	NGO	Distilled water	Dilution: 1/10	2013-11-07	2013-11-08	Yes	Negative	ND	ND	ND	Correct	Yes	Positive	P. falciparum	Trophozoïte	2783	Acceptable	Yes	Negative	ND	ND	ND	Incorrect	Yes	Negative	ND	ND	ND
295	Health Center	Kasaï Occidental	Malaria and HAT	Thick blood film and RDT	SD BIOLINE Malaria Ag P.f/Pan	ND	1357	0	728	53.6478	1	Yes	Malaria	ND	Trained, time not given	No	ND	First time	Giemsa	MERCK	Stock solution	Ambulant provider	Buffered water	ND	2013-12-18	2013-12-18	Yes	Negative	ND	ND	ND	Correct	Yes	Negative	ND	ND	ND	Incorrect	Yes	Positive	P.falciparum	Trophozoïte	668	Incorrect	Yes	Positive	Plasmodium	Trophozoïte	2810
296	Health Center	Province Orientale	Malaria	Thick blood film and RDT	SD BIOLINE Malaria Ag P.f/Pan	No HAT diagnostic	ND	ND	ND	ND	1	Yes	Malaria	October 2013	Trained > 2011	Yes	Yes	EQA 2011	Giemsa	MERCK	Stock solution	NGO	Buffered water	Dilution: 1/10	12/12/2013	ND	Yes	Negative	ND	ND	ND	Correct	Yes	Positive	P. falciparum	Trophozoïte	2560	Acceptable	Yes	Positive	P.falciparum	Trophozoïte	1720	Incorrect	Yes	Positive	Trypanosome	ND	ND
297	Referral Hospital	Kasaï Oriental	Malaria, HAT and Filariasis	Thick blood film and RDT	ND	Thick blood film	800	0	0	0	2	No	ND	ND	Not trained	No	ND	First time	Giemsa	ND	Stock solution	Ambulant provider	Buffered water	Dilution: 1/10	2013-11-04	2013-11-23	Yes	Negative	ND	ND	ND	Correct	Yes	Positive	P. falciparum	ND	ND	Acceptable	Yes	Positive	P.falciparum	ND	ND	Incorrect	Yes	Positive	P. falciparum	ND	ND
298	Referral Healthcenter	Kasaï Occidental	Malaria	Thick blood film and RDT	SD BIOLINE Malaria Ag P.f	Thick blood film, CTC and CATT	330	0	288	87.2727	2	No	ND	ND	Not trained	No	ND	First time	Giemsa	ND	Stock solution	Purchasing office	Water tap	Dilution: 1/10	ND	2013-11-21	Yes	Negative	ND	ND	ND	Correct	Yes	Positive	Plasmodium	ND	ND	Acceptable	Yes	Positive	P.falciparum	Trophozoïte	ND	Incorrect	Yes	Positive	P. falciparum	Trophozoïte	ND
299	Referral Healthcenter	Kasaï Occidental	Malaria	Thick blood film	ND	No HAT diagnostic	567	0	472	83.2451	1	Yes	Tuberculosis	2012	Not trained	No	ND	First time	Giemsa	ND	Stock solution	Purchasing office	Buffered water	Dilution: 1/10	ND	ND	Yes	Positive	ND	ND	ND	Incorrect	Yes	Positive	ND	ND	ND	Acceptable	Yes	Negative	ND	ND	ND	Incorrect	Yes	Positive	ND	ND	ND
300	Health Center	Province Orientale	Malaria	Thick blood film and RDT	SD BIOLINE Malaria Ag P.f/Pan	No HAT diagnostic	ND	ND	ND	ND	1	Yes	Malaria	2013	Trained > 2011	Yes	Yes	EQA 2011	Giemsa	MERCK	Stock solution	Local distributor	Buffered water	Dilution: 1/10	17/12/2013	28/01/2014	Yes	Negative	ND	ND	ND	Correct	Yes	Positive	P. vivax	Trophozoïte	1206	Acceptable	Yes	Negative	ND	ND	ND	Incorrect	Yes	Positive	Trypanosome	ND	ND
301	Other health facilities	Kinshasa	Malaria	Thick blood film	ND	No HAT diagnostic	582	0	0	0	2	No	ND	ND	Not trained	No	ND	First time	Giemsa	Meditech	Stock solution	ND	Buffered water	Dilution: 1/10	2013-11-28	2013-12-07	Yes	Positive	P. falciparum	Trophozoïte	433	Incorrect	Yes	Negative	ND	ND	ND	Incorrect	Yes	Positive	P.falciparum	Trophozoïte	246	Incorrect	Yes	Positive	P. malariae	Trophozoïte	ND
302	Referral Hospital	Kinshasa	Malaria and HAT	Thick blood film	ND	ND	8400	0	0	0	4	No	ND	ND	Not trained	No	ND	First time	Giemsa	MERCK	Stock solution	Ambulant provider	Water tap	Dilution: 1/10	ND	ND	Yes	Negative	ND	ND	ND	Correct	Yes	Positive	P. falciparum	Trophozoïte	ND	Acceptable	Yes	Negative	ND	ND	ND	Incorrect	Yes	Positive	Trypanosome	ND	ND
303	Referral Healthcenter	Equateur	Malaria, HAT and Filariasis	Thick blood film and RDT	Paracheck Malaria Ag P.f	ND	549	20	529	100	2	No	ND	ND	Not trained	ND	ND	ND	Giemsa	ND	Working solution	Ambulant provider	Distilled water	ND	2013-11-01	2013-11-04	Yes	Positive	Plasmodium	ND	666	Incorrect	Yes	Positive	Plasmodium et Microfilaire	ND	2947	Acceptable	Yes	Negative	ND	ND	ND	Incorrect	Yes	Negative	ND	ND	ND
304	Health Center	Bandundu	Malaria, HAT and Filariasis	Thick blood film	ND	Thick blood film	103	0	66	64.0777	1	No	ND	ND	Not trained	No	ND	First time	Giemsa	ND	Stock solution	Global Founds	Water tap	Dilution: 1/10	2014-03-05	2014-03-09	Yes	Negative	ND	ND	ND	Correct	Yes	Positive	P. malariae	ND	ND	Correct	Yes	Positive	ND	ND	ND	Incorrect	Yes	Negative	ND	ND	ND
305	Health Center	Bandundu	Malaria, HAT and Filariasis	Thick blood film	ND	Thick blood film	241	0	121	50.2075	1	No	ND	ND	Not trained	No	ND	First time	Giemsa	ND	Stock solution	Global Founds	ND	ND	2014-03-16	2014-03-21	Yes	Negative	ND	ND	ND	Correct	Yes	Positive	ND	ND	ND	Acceptable	Yes	Positive	ND	ND	ND	Incorrect	Yes	Negative	ND	ND	ND
306	Health Center	Bas-Congo	Malaria	Thick blood film	ND	No HAT diagnostic	1740	0	1200	68.9655	1	No	ND	ND	Not trained	No	ND	First time	Giemsa	ND	Stock solution	Local distributor	Buffered water	ND	ND	ND	Yes	Negative	ND	ND	ND	Correct	Yes	Positive	P. falciparum	ND	ND	Acceptable	Yes	Negative	ND	ND	ND	Incorrect	Yes	Positive	P. falciparum	ND	ND
307	Health Center	Kasaï Oriental	Malaria and HAT	Thick blood film and RDT	SD BIOLINE Malaria Ag P.f/Pan	Thick blood film and CATT	1432	0	1025	71.5782	1	Yes	Malaria	2013-07-01	Trained > 2011	No	ND	First time	Giemsa	ACTU ALL CHEMICAL	Stock solution	Purchasing office	Buffered water	Dilution: 1/10	2013-10-24	2013-10-29	Yes	Negative	ND	ND	ND	Correct	Yes	Positive	P. falciparum	Trophozoïte	816	Acceptable	No	ND	ND	ND	ND	ND	Yes	Positive	P. falciparum	Gamétocytes	ND
308	Health Center	Kasaï Oriental	Malaria, HAT and Filariasis	Thick blood film and RDT	SD BIOLINE Malaria Ag P.f/Pan	Thick blood film	629	0	318	50.5564	1	Yes	Tuberculosis	2013-04-01	Not trained	No	ND	First time	Giemsa	ND	Powder	Ambulant provider	Rainwater	ND	2013-10-31	2013-11-07	Yes	Negative	ND	ND	ND	Correct	Yes	Positive	Plasmodium	Trophozoïte	128	Acceptable	Yes	Positive	ND	ND	ND	Incorrect	Yes	Negative	ND	ND	ND
309	Health Center	Bandundu	Malaria, HAT and Filariasis	Thick blood film	ND	Thick blood film	235	0	105	44.6809	1	No	ND	ND	Not trained	No	ND	First time	Giemsa	ND	Stock solution	Ambulant provider	ND	ND	2014-03-17	2014-03-22	Yes	Negative	ND	ND	ND	Correct	Yes	Positive	ND	ND	ND	Acceptable	Yes	Positive	ND	ND	ND	Incorrect	Yes	Negative	ND	ND	ND
310	Referral Healthcenter	Bas-Congo	Malaria	Thick blood film	ND	No HAT diagnostic	2055	0	1239	60.292	3	No	ND	ND	Not trained	No	ND	First time	Giemsa	ND	Stock solution	Ambulant provider	Buffered water	Dilution: 1/10	ND	ND	Yes	Positive	P. falciparum	ND	845	Incorrect	Yes	Positive	P. falciparum	ND	218	Acceptable	Yes	Negative	ND	ND	ND	Incorrect	Yes	Positive	P. falciparum	ND	857
311	Referral Hospital	Kasaï Oriental	Malaria, HAT and Filariasis	Thick blood film	ND	Thick blood film	2442	0	0	0	4	Yes	HAT, Tuberculosis and blood transfusion	ND	Trained, time not given	No	ND	First time	Giemsa	ND	Stock solution	Ambulant provider	Buffered water	Dilution: 1/10	2013-10-15	2013-10-30	Yes	Positive	P. malariae	ND	ND	Incorrect	Yes	Positive	P. falciparum	Trophozoïte	ND	Acceptable	Yes	Positive	P. vivax	Trophozoïte	ND	Incorrect	Yes	Positive	Trypanosome	ND	ND
312	Health Center	Katanga	Malaria	Thick blood film	ND	No HAT diagnostic	576	0	253	43.9236	1	No	ND	ND	Not trained	No	ND	First time	Giemsa	ND	Stock solution	Purchasing office	Buffered water	ND	2013-11-15	ND	Yes	Negative	ND	ND	ND	Correct	Yes	Negative	ND	ND	ND	Incorrect	Yes	Positive	P.falciparum	ND	3377	Incorrect	Yes	Negative	ND	ND	ND
313	Referral Hospital	Bas-Congo	Malaria, HAT and Filariasis	Thick blood film	ND	Thick blood film, CTC and CATT	ND	ND	ND	ND	4	Yes	HAT	ND	Trained, time not given	Yes	No	EQA 2011	Giemsa	ND	Working solution	Ambulant provider	Buffered water	Dilution: 1/10	ND	ND	Yes	Negative	ND	ND	ND	Correct	Yes	Positive	P. falciparum	Trophozoïte	ND	Acceptable	Yes	Positive	Trypanosome et P. falciparum	Trophozoïte	ND	Acceptable	Yes	Positive	Trypanosome	ND	ND
314	Health Center	Kinshasa	Malaria, HAT and Filariasis	Thick blood film and RDT	SD BIOLINE Malaria Ag P.f/Pan	Thick blood film	31200000	0	0	0	5	Yes	Malaria	2013	Trained > 2011	No	ND	First time	Giemsa	ND	Stock solution	Local distributor	Distilled water	ND	ND	ND	Yes	Negative	ND	ND	ND	Correct	No	ND	ND	ND	ND	ND	Yes	Negative	ND	ND	ND	Incorrect	Yes	Positive	Trypanosome	ND	ND
315	Referral Hospital	Sud Kivu	Malaria, HAT and Filariasis	Thick blood film and RDT	SD BIOLINE Malaria Ag P.f/Pan	ND	248	0	95	38.3065	2	No	ND	ND	Not trained	Yes	No	EQA 2011	Giemsa	ND	Stock solution	Ambulant provider	Distilled water	Dilution: 1/10	16/11/2013	20/11/2013	Yes	Negative	ND	ND	ND	Correct	Yes	Positive	ND	Schizonte	ND	Acceptable	Yes	Positive	plasmodium	Trophozoïte	192800	Incorrect	Yes	Positive	Trypanosome	Trophozoïte	ND
316	Referral Hospital	Kasaï Occidental	Malaria, HAT and Filariasis	Thick blood film and RDT	SD BIOLINE Malaria Ag P.f/Pan	CATT and mAECT	450	0	300	66.6667	1	No	ND	ND	Not trained	No	ND	First time	Giemsa	ND	Stock solution	Other	Buffered water	Dilution: 1/10	2013-11-10	2013-11-17	Yes	Positive	P. falciparum	ND	1000	Incorrect	Yes	Positive	P. falciparum	ND	358208	Acceptable	Yes	Negative	ND	ND	ND	Incorrect	No	ND	ND	ND	ND
317	Health Center	Kinshasa	Malaria, HAT and Filariasis	Thick blood film	ND	ND	43	0	0	0	2	No	ND	ND	Not trained	No	ND	First time	Giemsa	ND	Stock solution	Ambulant provider	Buffered water	Dilution: 1/10	2014-04-05	2014-04-07	Yes	Negative	ND	ND	ND	Correct	Yes	Positive	P. falciparum	Trophozoïte	ND	Acceptable	Yes	Negative	ND	ND	ND	Incorrect	Yes	Negative	ND	ND	ND
318	Referral Hospital	Sud Kivu	Malaria, HAT and Filariasis	Thick blood film and RDT	SD BIOLINE Malaria Ag P.f/Pan	ND	3514	0	84	2.39044	10	No	ND	ND	Not trained	No	ND	First time	Giemsa	Fluka	Powder	Purchasing office	Buffered water	Dissolve in distilled water, phosphate and sodium buffers	ND	ND	Yes	Negative	ND	ND	ND	Correct	Yes	Positive	P. falciparum	Trophozoïte	965	Acceptable	Yes	Positive	ND	ND	ND	Incorrect	Yes	Negative	ND	ND	ND
319	Health Center	Kasaï Oriental	Malaria	Thick blood film	ND	No HAT diagnostic	1670	0	0	0	1	No	ND	ND	Not trained	No	ND	First time	Giemsa	ND	Stock solution	Ambulant provider	Buffered water	Buffer tablet/ 1 liter of distilled water	ND	ND	Yes	Negative	ND	ND	ND	Correct	Yes	Positive	Plasmodium	Trophozoïte	380	Acceptable	Yes	Negative	ND	ND	ND	Incorrect	Yes	Positive	Plasmodium	Trophozoïte	1333
320	Health Center	Katanga	Malaria	Thick blood film	ND	Thick blood film	2900	0	0	0	2	No	ND	ND	Not trained	No	ND	First time	Giemsa	ND	Stock solution	Purchasing office	Buffered water	ND	2013-11-05	2013-11-19	No	ND	ND	ND	ND	ND	Yes	Positive	P. falciparum	Trophozoïte	1951	Acceptable	Yes	Positive	Microfilaire	ND	ND	Incorrect	Yes	Positive	Trypanosome	ND	ND
321	Referral Hospital	Kasaï Occidental	Malaria and Filariasis	Thick blood film and RDT	ND	Thick blood film and CTC	2882	0	2193	76.093	ND	No	ND	ND	Not trained	No	ND	First time	Giemsa	ND	Working solution	Ambulant provider	ND	ND	2013-11-16	ND	Yes	Negative	ND	ND	ND	Correct	Yes	Positive	P. falciparum	ND	48	Acceptable	Yes	Negative	ND	ND	ND	Incorrect	Yes	Negative	ND	ND	ND
322	Referral Hospital	Bas-Congo	Malaria, HAT and Filariasis	Thick blood film	ND	Thick blood film	3796	0	2873	75.6849	6	No	ND	ND	Not trained	No	ND	First time	Giemsa	ND	Powder	Local distributor	Buffered water	Dilution: 1/10	ND	ND	Yes	Positive	P. falciparum	Trophozoïte	667	Incorrect	Yes	Positive	P. falciparum	Trophozoïte	356	Acceptable	Yes	Negative	ND	ND	ND	Incorrect	Yes	Negative	ND	ND	ND
323	Health Center	Province Orientale	Malaria	Thick blood film and RDT	SD BIOLINE Malaria Ag P.f/Pan	No HAT diagnostic	80	0	11	13.75	ND	Yes	Malaria	ND	Trained, time not given	Yes	Yes	EQA 2011	Giemsa	MERCK	Stock solution	Local distributor	Buffered water	Dilution: 1/10	5/10/2013	23/01/2014	Yes	Positive	P. falciparum	Trophozoïte	ND	Incorrect	Yes	Negative	ND	ND	ND	Incorrect	Yes	Positive	P.falciparum	ND	1890	Incorrect	Yes	Positive	Trypanosome	ND	ND
324	Referral Healthcenter	Kasaï Oriental	Malaria and Filariasis	Thick blood film and RDT	SD BIOLINE Malaria Ag P.f/Pan	No HAT diagnostic	689	0	296	42.9608	2	No	ND	ND	Not trained	Yes	No	EQA 2011	Giemsa	Avonchem	Stock solution	Ambulant provider	Water tap	Dilution: 1/10	2913-10-30	2013-11-21	Yes	Negative	ND	ND	ND	Correct	Yes	Positive	P. falciparum	Trophozoïte	1500	Acceptable	Yes	Negative	ND	ND	ND	Incorrect	Yes	Positive	Trypanosome	ND	ND
325	Referral Hospital	Province Orientale	Malaria	Thick blood film	ND	No HAT diagnostic	374	0	236	63.1016	2	No	ND	ND	Not trained	ND	ND	ND	Giemsa	ND	Stock solution	Ambulant provider	Distilled water	Dilution: 1/10	31/10/2013	4/12/2013	Yes	Positive	ND	ND	ND	Incorrect	No	ND	ND	ND	ND	ND	Yes	Positive	ND	ND	ND	Incorrect	Yes	Positive	ND	ND	ND
326	Other health facilities	Bas-Congo	Malaria, HAT and Filariasis	Thick blood film and RDT	ND	Thick blood film	36	0	15	41.6667	2	Yes	Malaria and Tuberculosis	1905-06-28	Trained < 2011	Yes	Yes	EQA 2011	Giemsa	ND	Stock solution	Purchasing office	Buffered water	Dilution: 1/10	ND	ND	Yes	Negative	ND	ND	ND	Correct	Yes	Positive	ND	Trophozoïte	14042	Acceptable	Yes	Positive	Trypanosome et P. falciparum	ND	ND	Acceptable	Yes	Positive	Trypanosome	ND	ND
327	Referral Hospital	Kinshasa	Malaria, HAT and Filariasis	Thick blood film and RDT	SD BIOLINE Malaria Ag P.f/Pan	Thick blood film	2014	0	0	0	15	Yes	Malaria	2010	Trained < 2011	Yes	No	EQA 2011	Giemsa	ND	Stock solution	Ambulant provider	Buffered water	ND	ND	2014-02-05	Yes	Negative	ND	ND	ND	Correct	Yes	Positive	P. falciparum	Schizonte	368	Acceptable	Yes	Positive	ND	ND	ND	Incorrect	Yes	Positive	ND	ND	ND
328	Provincial laboratories	Province Orientale	Malaria, HAT and Filariasis	Thick blood film	ND	CATT, CTC and mAECT	ND	ND	ND	ND	3	Yes	Malaria	July 2013	Trained > 2011	Yes	Yes	EQA 2011	Giemsa	RAL	Stock solution	Global Founds	Buffered water	ND	19/11/2013	10/12/2013	Yes	Negative	ND	ND	ND	Correct	Yes	Negative	ND	ND	ND	Incorrect	Yes	Negative	ND	ND	ND	Incorrect	Yes	Positive	Trypanosome	ND	ND
329	Health Center	Province Orientale	Malaria and Filariasis	Thick blood film and RDT	SD BIOLINE Malaria Ag P.f/Pan	No HAT diagnostic	680	0	300	44.1176	2	No	ND	ND	Not trained	No	ND	First time	Giemsa	ND	Working solution	Purchasing office	ND	ND	28/12/2013	ND	Yes	Negative	ND	ND	ND	Correct	Yes	Positive	ND	ND	ND	Acceptable	Yes	Positive	ND	ND	ND	Incorrect	Yes	Positive	ND	ND	ND
330	Health Center	Katanga	Malaria	Thick blood film	ND	No HAT diagnostic	513	0	91	17.7388	2	No	ND	ND	Not trained	No	ND	First time	Giemsa	ND	Stock solution	Ambulant provider	Water tap	ND	ND	ND	Yes	Negative	ND	ND	ND	Correct	Yes	Positive	P. falciparum	ND	ND	Acceptable	Yes	Positive	P.falciparum	ND	ND	Incorrect	Yes	Negative	ND	ND	ND
331	Referral Hospital	Province Orientale	Malaria, HAT and Filariasis	Thick blood film and RDT	SD BIOLINE Malaria Ag P.f/Pan	Thick blood film	1510	ND	ND	ND	2	No	ND	ND	Not trained	Yes	Yes	EQA 2011	Giemsa	ND	Stock solution	Ambulant provider	Buffered water	Dilution: 1/10	25/11/2013	2/12/2013	Yes	Positive	ND	ND	ND	Incorrect	Yes	Positive	P. falciparum	Trophozoïte	485	Acceptable	Yes	Positive	ND	ND	ND	Incorrect	Yes	Positive	P. falciparum	Gamétocytes	500
332	Health Center	Province Orientale	Malaria and Filariasis	Thick blood film and RDT	SD BIOLINE Malaria Ag P.f/Pan	No HAT diagnostic	824	8	736	90.2913	2	Yes	Malaria and Tuberculosis	2010	Trained < 2011	No	ND	First time	Giemsa	MERCK	Stock solution	Ambulant provider	Distilled water	Dilution: 1/10	ND	ND	No	ND	ND	ND	ND	ND	Yes	Positive	P. falciparum	ND	56831	Acceptable	No	ND	ND	ND	ND	ND	Yes	Negative	ND	ND	ND
333	Referral Hospital	Kinshasa	Malaria	Thick blood film	ND	Thick blood film	896	0	0	0	2	No	ND	ND	Not trained	Yes	Yes	EQA 2011	Giemsa	ND	Stock solution	Ambulant provider	Water tap	Dilution: 1/10	2013-11-27	ND	Yes	Negative	ND	ND	ND	Correct	Yes	Positive	P. falciparum	Trophozoïte	ND	Acceptable	Yes	Negative	ND	ND	ND	Incorrect	Yes	Positive	Trypanosome	ND	ND
334	Health Center	Province Orientale	Malaria	Thick blood film and RDT	SD BIOLINE Malaria Ag P.f/Pan	No HAT diagnostic	1799	0	971	53.9744	1	No	ND	ND	Not trained	Yes	Yes	EQA 2011	Giemsa	ND	Stock solution	Ambulant provider	Buffered water	ND	12/11/2013	18/11/2013	Yes	Negative	ND	ND	ND	Correct	Yes	Positive	P. falciparum	ND	5488	Acceptable	Yes	Positive	P.falciparum	Trophozoïte	320	Incorrect	Yes	Positive	Trypanosome	ND	ND
335	Referral Hospital	Sud Kivu	Malaria	Thick blood film and RDT	SD BIOLINE Malaria Ag P.f/Pan	No HAT diagnostic	710	0	391	55.0704	2	No	ND	ND	Not trained	No	ND	First time	Giemsa	Riedel- de Haen	Stock solution	Ambulant provider	Water tap	Dilution: 1/10	13/11/2013	ND	Yes	Negative	ND	ND	ND	Correct	Yes	Negative	ND	ND	ND	Incorrect	Yes	Positive	P.falciparum	Trophozoïte	748768	Incorrect	Yes	Negative	ND	ND	ND
336	Health Center	Katanga	Malaria	Thick blood film	ND	No HAT diagnostic	286	0	0	0	3	No	ND	ND	Not trained	No	ND	First time	Giemsa	ND	Stock solution	Local distributor	Water tap	Dilution: 1/10	2013-11-01	2013-11-19	Yes	Positive	P. falciparum	ND	20909	Incorrect	Yes	Positive	P. falciparum	ND	3000	Acceptable	Yes	Positive	P.falciparum	ND	2947	Incorrect	Yes	Positive	P. falciparum	ND	648
337	Health Center	Bas-Congo	Malaria, HAT and Filariasis	Thick blood film	ND	Thick blood film	1002	3	791	79.2415	2	No	ND	ND	Not trained	No	ND	First time	Giemsa	ND	Working solution	Ambulant provider	Water tap	ND	ND	ND	Yes	Negative	ND	ND	ND	Correct	Yes	Negative	ND	ND	ND	Incorrect	Yes	Positive	Trypanosome	ND	ND	Incorrect	Yes	Positive	Trypanosome	ND	ND
338	Health Center	Province Orientale	Malaria	Thick blood film and RDT	SD BIOLINE Malaria Ag P.f/Pan	No HAT diagnostic	19	0	9	47.3684	ND	Yes	Malaria	ND	Trained, time not given	Yes	Yes	EQA 2011	Giemsa	MERCK	Stock solution	ND	Buffered water	Dilution: 1/10	10/11/2013	25/01/2014	Yes	Negative	ND	ND	ND	Correct	Yes	Positive	P. falciparum	Trophozoïte	1250	Acceptable	Yes	Positive	Trypanosome	ND	ND	Incorrect	Yes	Negative	ND	ND	ND
339	Health Center	Province Orientale	Malaria	Thick blood film and RDT	SD BIOLINE Malaria Ag P.f/Pan	No HAT diagnostic	1580	0	908	57.4684	1	Yes	Malaria	October 2013	Trained > 2011	Yes	Yes	EQA 2011	Giemsa	ND	Stock solution	Ambulant provider	Buffered water	Buffer tablet/ 1 liter of distilled water	15/12/2013	26/12/2013	Yes	Positive	P. falciparum	Trophozoïte et schizonte	18000	Incorrect	Yes	Positive	P. malariae	Trophozoïte	ND	Correct	Yes	Negative	ND	ND	ND	Incorrect	Yes	Positive	Trypanosome	ND	ND
340	Referral Hospital	Katanga	Malaria	Thick blood film	ND	No HAT diagnostic	673	0	0	0	2	No	ND	ND	Not trained	No	ND	First time	Giemsa	ND	Stock solution	Local distributor	Water tap	Dilution: 1/10	ND	ND	Yes	Positive	P. falciparum	ND	2080	Incorrect	Yes	Positive	P. falciparum	ND	1217	Acceptable	Yes	Positive	P.falciparum	ND	173	Incorrect	Yes	Negative	ND	ND	ND
341	Health Center	Kasaï Oriental	Malaria, HAT and Filariasis	Thick blood film and RDT	SD BIOLINE Malaria Ag P.f/Pan	CATT	163	0	85	52.1472	1	No	ND	ND	Not trained	No	ND	First time	Giemsa	ND	ND	Purchasing office	ND	ND	2013-10-31	2013-11-06	Yes	Positive	Plasmodium	Trophozoïte et gamétocyte	ND	Incorrect	Yes	Negative	ND	ND	ND	Incorrect	Yes	Positive	Plasmodium	Trophozoïte	ND	Incorrect	Yes	Positive	Trypanosome	ND	ND
342	Health Center	Katanga	Malaria	Thick blood film	ND	No HAT diagnostic	ND	ND	ND	ND	3	No	ND	ND	Not trained	No	ND	First time	Giemsa	ND	Stock solution	Ambulant provider	ND	ND	2013-11-14	ND	Yes	Positive	ND	ND	ND	Incorrect	Yes	Positive	ND	ND	ND	Acceptable	Yes	Negative	ND	ND	ND	Incorrect	Yes	Negative	ND	ND	ND
343	Health Center	Katanga	Malaria	Thick blood film	ND	No HAT diagnostic	1803	0	836	46.3672	3	No	ND	ND	Not trained	No	ND	First time	Giemsa	Cypress	Stock solution	Purchasing office	ND	ND	ND	ND	Yes	Negative	ND	ND	ND	Correct	Yes	Positive	ND	ND	ND	Acceptable	Yes	Negative	ND	ND	ND	Incorrect	Yes	Negative	ND	ND	ND
344	Referral Hospital	Kasaï Occidental	Malaria and Filariasis	Thick blood film and RDT	SD BIOLINE Malaria Ag P.f/Pan	ND	797	0	520	65.2447	2	No	ND	ND	Not trained	Yes	No	EQA 2011	Giemsa	ND	Stock solution	Ambulant provider	Buffered water	ND	ND	ND	Yes	Negative	ND	ND	ND	Correct	Yes	Negative	ND	ND	ND	Incorrect	Yes	Positive	P.falciparum	ND	678	Incorrect	Yes	Negative	ND	ND	ND
345	Referral Healthcenter	Kinshasa	Malaria, HAT and Filariasis	Thick blood film and RDT	SD BIOLINE Malaria Ag P.f/Pan	Thick blood film	ND	ND	ND	ND	4	Yes	Malaria and HAT	2001	Trained < 2011	Yes	No	EQA 2011	Giemsa	Medimat	Stock solution	Local distributor	Buffered water	Dilution: 1/10	2014-01-27	2014-01-30	Yes	Negative	ND	ND	ND	Correct	Yes	Positive	P. falciparum	ND	1520	Acceptable	Yes	Positive	Trypanosome	ND	ND	Incorrect	Yes	Positive	Trypanosome	ND	ND
346	Referral Hospital	Kasaï Occidental	Malaria, HAT and Filariasis	Thick blood film and RDT	SD BIOLINE Malaria Ag P.f/Pan	Thick blood film, CATT, RDT, CTC, mAECT	817	0	414	50.6732	3	ND	ND	ND	ND	Yes	Yes	EQA 2011	Giemsa	ND	Stock solution	Ambulant provider	Water tap	ND	ND	ND	Yes	Negative	ND	ND	ND	Correct	Yes	Positive	P. falciparum	ND	3840	Acceptable	Yes	Negative	ND	ND	ND	Incorrect	Yes	Negative	ND	ND	ND
347	Health Center	Bandundu	Malaria and Filariasis	Thick blood film and RDT	ND	Thick blood film and CATT	370	0	180	48.6486	1	No	ND	ND	Not trained	Yes	ND	EQA 2011	Giemsa	ND	Stock solution	Purchasing office	Water tap	Dilution: 1/10	2013-11-06	2013-11-16	Yes	Positive	P. falciparum	Trophozoïte	80	Incorrect	Yes	Negative	ND	ND	ND	Incorrect	Yes	Positive	P.falciparum	Trophozoïte	99	Incorrect	Yes	Negative	ND	ND	ND
348	Referral Healthcenter	Province Orientale	Malaria and Filariasis	Thick blood film and RDT	SD BIOLINE Malaria Ag P.f/Pan	No HAT diagnostic	1429	14	703	50.1749	3	Yes	Malaria	2004	Trained < 2011	No	ND	First time	Giemsa	ND	Stock solution	Ambulant provider	Rainwater	Dilution: 1/10	28/10/2013	4/11/2013	Yes	Negative	ND	ND	ND	Correct	Yes	Positive	Plasmodium	Trophozoïte	1236	Acceptable	Yes	Negative	ND	ND	ND	Incorrect	Yes	Positive	Trypanosome	ND	ND
349	Referral Hospital	Kasaï Occidental	Malaria and Filariasis	Thick blood film and RDT	SD BIOLINE Malaria Ag P.f/Pan	ND	602	0	403	66.9435	1	No	ND	ND	Not trained	Yes	No	EQA 2011	Giemsa	ND	Stock solution	Ambulant provider	Buffered water	ND	ND	ND	Yes	Negative	ND	ND	ND	Correct	Yes	Positive	P. falciparum	ND	731	Acceptable	Yes	Positive	Microfilaire	ND	ND	Incorrect	Yes	Negative	ND	ND	ND
350	Referral Hospital	Sud Kivu	Malaria, HAT and Filariasis	Thick blood film and RDT	SD BIOLINE Malaria Ag P.f/Pan	ND	5400	0	5	0.0925926	2	No	ND	ND	Not trained	No	ND	First time	Giemsa	MERCK	Stock solution	Local distributor	Distilled water	Dilution: 1/10	ND	ND	Yes	Negative	ND	ND	ND	Correct	No	ND	ND	ND	ND	ND	Yes	Positive	ND	ND	ND	Incorrect	Yes	Negative	ND	ND	ND
351	Referral Hospital	Bas-Congo	Malaria, HAT and Filariasis	Thick blood film	ND	Thick blood film, CTC and CATT	4539	0	1191	26.2393	10	Yes	Malaria	2013-08-01	Trained > 2011	Yes	Yes	EQA 2011	Giemsa	Avonchem	Stock solution	Purchasing office	Buffered water	Buffer tablet/ 1 liter of distilled water	2013-10-31	2013-11-18	Yes	Negative	ND	ND	ND	Correct	Yes	Positive	P. vivax	Trophozoïte et schizonte	2263	Acceptable	Yes	Positive	Trypanosome et P. falciparum	Trophozoïte	127	Correct	Yes	Positive	Trypanosome	Trypomastigote	ND
352	Health Center	Katanga	Malaria	Thick blood film	ND	No HAT diagnostic	542	0	240	44.2804	1	Yes	Malaria and Tuberculosis	2007	Trained < 2011	No	ND	First time	Giemsa	ND	Stock solution	Ambulant provider	Rainwater	ND	2013-11-14	2013-12-12	Yes	Negative	ND	ND	ND	Correct	Yes	Negative	ND	ND	ND	Incorrect	Yes	Positive	ND	ND	ND	Incorrect	Yes	Positive	Trypanosome	ND	ND
353	Health Center	Kasaï Oriental	Malaria, HAT and Filariasis	Thick blood film and RDT	SD BIOLINE Malaria Ag P.f/Pan	ND	113	0	103	91.1504	2	Yes	Tuberculosis	October 2012	Not trained	No	ND	First time	Giemsa	ND	Stock solution	Purchasing office	Buffered water	Buffer tablet/ 1 liter of distilled water	ND	ND	Yes	Positive	P. falciparum	Trophozoïte	746678	Incorrect	Yes	Positive	P. falciparum	Trophozoïte	275878	Acceptable	Yes	Negative	ND	ND	ND	Incorrect	Yes	Positive	P. falciparum	Trophozoïte	2105
354	Provincial laboratories	Kasaï Oriental	Malaria	Thick blood film	ND	No HAT diagnostic	600	1	284	47.5	3	Yes	Malaria	2012	Trained > 2011	No	ND	First time	Giemsa	ND	Stock solution	Ambulant provider	Buffered water	Dilution: 1/10	2013-10-18	2013-11-18	Yes	Positive	Plasmodium	Trophozoïte	240	Incorrect	Yes	Positive	Plasmodium	Trophozoïte	528	Acceptable	Yes	Positive	Microfilaire	ND	ND	Incorrect	Yes	Positive	Plasmodium	Trophozoïte	480
355	Referral Healthcenter	Kasaï Oriental	Malaria	Thick blood film and RDT	SD BIOLINE Malaria Ag P.f/Pan	Thick blood film	1240	0	920	74.1935	1	Yes	Malaria	2012-06-01	Trained > 2011	No	ND	First time	ND	ND	Stock solution	National malaria control programme	Water tap	Dilution: 1/10	2013-11-18	2013-11-26	Yes	Positive	P. falciparum	ND	1780	Incorrect	Yes	Positive	P. falciparum	ND	1984	Acceptable	Yes	Negative	ND	ND	ND	Incorrect	Yes	Positive	Trypanosome	ND	ND
356	Health Center	Province Orientale	Malaria	Thick blood film and RDT	SD BIOLINE Malaria Ag P.f/Pan	No HAT diagnostic	ND	ND	ND	ND	ND	Yes	Malaria	ND	Trained, time not given	Yes	Yes	EQA 2011	Giemsa	MERCK	Stock solution	Local distributor	Buffered water	Dilution: 1/10	11/12/2013	25/01/2014	Yes	Negative	ND	ND	ND	Correct	Yes	Positive	P. vivax	Trophozoïte	ND	Acceptable	Yes	Positive	P.falciparum	Trophozoïte	ND	Incorrect	Yes	Positive	P. falciparum	Trophozoïte	ND
357	Referral Hospital	Province Orientale	Malaria and Filariasis	Thick blood film and RDT	SD BIOLINE Malaria Ag P.f/Pan	No HAT diagnostic	66	0	34	51.5152	1	Yes	Malaria	2009	Trained < 2011	No	ND	First time	Giemsa	ND	Stock solution	National malaria control programme	Buffered water	Dilution: 1/10	10/11/2013	18/11/2013	Yes	Positive	P. falciparum	Schizonte	ND	Incorrect	Yes	Positive	P. malariae	Schizonte	ND	Correct	Yes	Negative	ND	ND	ND	Incorrect	Yes	Positive	Trypanosome	ND	ND
358	Health Center	Katanga	Malaria	Thick blood film	ND	No HAT diagnostic	3302	0	1248	37.7953	2	Yes	Malaria and Tuberculosis	ND	Trained, time not given	No	ND	First time	Giemsa	ND	Stock solution	Local distributor	ND	ND	2013-11-08	2013-11-11	Yes	Negative	ND	ND	ND	Correct	Yes	Positive	P. falciparum	Trophozoïte	5600	Acceptable	Yes	Positive	P.falciparum	Trophozoïte	352	Incorrect	Yes	Positive	Trypanosome	ND	ND
359	Referral Hospital	Kasaï Oriental	Malaria, HAT and Filariasis	Thick blood film and RDT	ND	Thick blood film and CATT	976	0	0	0	2	No	ND	ND	Not trained	No	ND	First time	Giemsa	Avonchem	Stock solution	Ambulant provider	Buffered water	Dilution: 1/10	ND	ND	Yes	Negative	ND	ND	ND	Correct	Yes	Positive	ND	Trophozoïte	800	Acceptable	Yes	Negative	ND	ND	ND	Incorrect	Yes	Positive	Trypanosome	ND	ND
360	Health Center	Kasaï Occidental	Malaria	Thick blood film	ND	Thick blood film	887	0	586	66.0654	2	No	ND	ND	Not trained	No	ND	First time	Giemsa	Standards	Powder	National malaria control programme	Buffered water	Dilution: 1/10	2013-11-13	ND	Yes	Negative	ND	ND	ND	Correct	Yes	Positive	P. falciparum	Trophozoïte	176000	Acceptable	Yes	Negative	ND	ND	ND	Incorrect	Yes	Negative	ND	ND	ND
361	Health Center	Kasaï Oriental	Malaria	Thick blood film and RDT	SD BIOLINE Malaria Ag P.f/Pan	No HAT diagnostic	1545	0	938	60.712	1	Yes	Malaria	2005	Trained < 2011	No	ND	First time	Giemsa	ND	Stock solution	Ambulant provider	Buffered water	Dilution: 1/10	2013-11-03	2013-11-10	Yes	Positive	P. falciparum	ND	ND	Incorrect	Yes	Positive	P. falciparum	ND	459	Acceptable	Yes	Positive	P.malariae	ND	24	Incorrect	Yes	Positive	Trypanosome	ND	ND
362	Referral Hospital	Kasaï Oriental	Malaria	Thick blood film	ND	Thick blood film	999	0	642	64.2643	2	No	ND	ND	Not trained	No	ND	First time	Giemsa	ND	Stock solution	Purchasing office	Buffered water	ND	2013-11-01	ND	Yes	Positive	P. falciparum	ND	96	Incorrect	Yes	Positive	P. falciparum	ND	128	Acceptable	Yes	Positive	P.falciparum	ND	256	Incorrect	Yes	Positive	Trypanosome	ND	ND
363	Referral Hospital	Bas-Congo	Malaria, HAT and Filariasis	Thick blood film	ND	Thick blood film	1800	0	1210	67.2222	4	No	ND	ND	Not trained	No	ND	First time	Giemsa	ND	Stock solution	Local distributor	Distilled water	Dilution: 1/10	ND	ND	Yes	Positive	Plasmodium	Trophozoïte	ND	Incorrect	Yes	Positive	Plasmodium	Schizonte	ND	Acceptable	Yes	Positive	Trypanosome	ND	ND	Incorrect	Yes	Positive	Trypanosome	ND	ND
364	Health Center	Province Orientale	Malaria	Thick blood film and RDT	SD BIOLINE Malaria Ag P.f/Pan	No HAT diagnostic	386	0	295	76.4249	1	No	ND	ND	Not trained	No	ND	First time	Giemsa	ND	Stock solution	Ambulant provider	Distilled water	Dilution: 1/10	19/11/2013	20/11/2013	Yes	Positive	Plasmodium	Trophozoïte	ND	Incorrect	Yes	Positive	ND	Trophozoïte	ND	Acceptable	Yes	Positive	ND	Trophozoïte	ND	Incorrect	Yes	Positive	ND	Trophozoïte	ND
365	Referral Hospital	Katanga	Malaria, HAT and Filariasis	Thick blood film and RDT	CareStart Malaria Ag P.f/Pan	ND	1620	0	0	0	4	Yes	Malaria	2012	Trained > 2011	No	ND	First time	Giemsa	ND	Stock solution	Local distributor	Buffered water	Buffer tablet/ 1 liter of distilled water	2013-10-30	ND	Yes	Negative	ND	ND	ND	Correct	Yes	Positive	P. falciparum	Trophozoïte	2320	Acceptable	Yes	Positive	P.falciparum	Trophozoïte	ND	Incorrect	Yes	Negative	ND	ND	ND
366	Referral Hospital	Kasaï Oriental	Malaria, HAT and Filariasis	Thick blood film and RDT	SD BIOLINE Malaria Ag P.f/Pan	Thick blood film	1614	2	697	43.3086	1	Yes	Malaria	1905-06-29	Trained < 2011	No	ND	First time	Giemsa	MERCK	Stock solution	Purchasing office	Buffered water	Dilution: 1/10	2013-11-11	2013-11-27	Yes	Negative	ND	ND	ND	Correct	Yes	Positive	Plasmodium	Trophozoïte et gamétocyte	5000	Acceptable	Yes	Positive	Trypanosome	ND	ND	Incorrect	Yes	Positive	Trypanosome	ND	ND
367	Referral Hospital	Katanga	Malaria	Thick blood film and RDT	Paracheck Malaria Ag P.f	No HAT diagnostic	1088	0	896	82.3529	3	No	ND	ND	Not trained	No	ND	First time	Giemsa	Avonchem	Stock solution	Ambulant provider	Buffered water	Dilution: 1/10	2013-11-13	2013-11-13	Yes	Positive	ND	Trophozoïte	ND	Incorrect	Yes	Positive	ND	Trophozoïte	ND	Acceptable	Yes	Positive	Trypanosome	ND	ND	Incorrect	Yes	Positive	Trypanosome	ND	ND
368	Referral Hospital	Katanga	Malaria, HAT and Filariasis	Thick blood film	ND	Thick blood film	3705	0	3446	93.0094	5	No	ND	ND	Not trained	No	ND	First time	Giemsa	Biolab diagnostic	Stock solution	Ambulant provider	Buffered water	Dilution: 1/10	2013-10-29	ND	Yes	Positive	P. falciparum	Trophozoïte	160	Incorrect	Yes	Positive	P. malariae	Trophozoïte et schizonte	9560	Correct	Yes	Positive	Trypanosome et P. falciparum	Trophozoïte	640	Acceptable	Yes	Positive	Trypanosome et P. falciparum	Trophozoïte	800
369	Referral Healthcenter	Kasaï Occidental	Malaria, HAT and Filariasis	Thick blood film and RDT	SD BIOLINE Malaria Ag P.f/Pan	Thick blood film	108	0	42	38.8889	2	Yes	Tuberculosis	May 2013	Not trained	No	ND	First time	Giemsa	ND	Stock solution	Ambulant provider	Buffered water	Dilution: 1/10	ND	ND	Yes	Negative	ND	ND	ND	Correct	Yes	Positive	P. falciparum	Trophozoïte	336	Acceptable	Yes	Negative	ND	ND	ND	Incorrect	Yes	Positive	Trypanosome	ND	ND
370	Health Center	Kasaï Oriental	Malaria and Filariasis	Thick blood film and RDT	SD BIOLINE Malaria Ag P.f/Pan	No HAT diagnostic	587	0	199	33.9012	2	No	ND	ND	Not trained	No	ND	First time	Giemsa	Avonchem	Stock solution	Purchasing office	Water tap	ND	2013-11-02	2013-11-21	Yes	Negative	ND	ND	ND	Correct	Yes	Positive	P. falciparum	Trophozoïte	850	Acceptable	Yes	Negative	ND	ND	ND	Incorrect	Yes	Positive	Trypanosome	ND	ND
371	Health Center	Katanga	Malaria, HAT and Filariasis	Thick blood film	ND	Thick blood film	276	0	0	0	1	No	ND	ND	Not trained	No	ND	First time	Giemsa	ND	Stock solution	Ambulant provider	Distilled water	Dilution: 1/10	2013-11-13	2013-11-20	Yes	Positive	Plasmodium	Trophozoïte	70	Incorrect	Yes	Positive	Plasmodium	Trophozoïte	176	Acceptable	Yes	Positive	plasmodium	Trophozoïte	50	Incorrect	Yes	Positive	Plasmodium	Trophozoïte	97
372	Referral Hospital	Sud Kivu	ND	ND	ND	ND	ND	ND	ND	ND	ND	ND	ND	ND	ND	ND	ND	ND	ND	ND	ND	ND	ND	ND	ND	ND	Yes	Negative	ND	ND	ND	Correct	Yes	Positive	P. malariae	Trophozoïte, schizonte et gamétocyte	1139	Correct	Yes	Positive	Trypanosome et P. falciparum	Trophozoïte	8118	Acceptable	Yes	Positive	Trypanosome	ND	ND
373	Health Center	Province Orientale	Malaria	Thick blood film and RDT	SD BIOLINE Malaria Ag P.f/Pan	No HAT diagnostic	47	0	9	19.1489	ND	Yes	Malaria	ND	Trained, time not given	Yes	Yes	EQA 2011	Giemsa	MERCK	Stock solution	Local distributor	Buffered water	Dilution: 1/10	ND	ND	Yes	Positive	P. falciparum	Trophozoïte	3300	Incorrect	Yes	Positive	P. falciparum	Trophozoïte	1430	Acceptable	Yes	Positive	P.falciparum	Trophozoïte	2500	Incorrect	Yes	Negative	ND	ND	ND
374	Referral Hospital	Kasaï Occidental	Malaria, HAT and Filariasis	Thick blood film and RDT	SD BIOLINE Malaria Ag P.f/Pan	CATT	1000	0	600	60	2	Yes	Geo-helminths	1905-07-04	Not trained	Yes	No	EQA 2011	Giemsa	ND	Stock solution	Local distributor	Buffered water	Dilution: 1/10	2013-11-10	2013-11-19	Yes	Negative	ND	ND	ND	Correct	Yes	Positive	P. falciparum	ND	1422	Acceptable	Yes	Positive	P.falciparum	ND	941	Incorrect	Yes	Negative	ND	ND	ND
375	Health Center	Kinshasa	Malaria, HAT and Filariasis	Thick blood film	ND	ND	316	0	0	0	2	No	ND	ND	Not trained	Yes	No	EQA 2011	Giemsa	MERCK	Stock solution	Ambulant provider	Buffered water	ND	2014-01-20	ND	Yes	Negative	ND	ND	ND	Correct	Yes	Positive	P. malariae	Trophozoïte et schizonte	ND	Correct	Yes	Positive	Trypanosome et P. malariae	Trophozoïte	ND	Incorrect	Yes	Positive	Trypanosome	ND	ND
376	Referral Hospital	Bas-Congo	Malaria	Thick blood film and RDT	SD BIOLINE Malaria Ag P.f/Pan	No HAT diagnostic	987	0	630	63.8298	1	Yes	Malaria	2013-06-01	Trained > 2011	No	ND	First time	Giemsa	ND	Stock solution	Local distributor	Buffered water	Dilution: 1/10	2013-10-31	2013-10-31	Yes	Negative	ND	ND	ND	Correct	Yes	Positive	P. falciparum	Schizonte	320	Acceptable	Yes	Positive	P.falciparum	Gamétocyte	260	Incorrect	Yes	Negative	ND	ND	ND
377	Other health facilities	Sud Kivu	Malaria, HAT and Filariasis	Thick blood film	ND	Thick blood film	950	0	60	6.31579	ND	No	ND	ND	Not trained	No	ND	First time	Giemsa	ND	Stock solution	Ambulant provider	Buffered water	Dilution: 1/10	ND	17/11/2013	Yes	Negative	ND	ND	ND	Correct	Yes	Positive	P. falciparum	Trophozoïte	1188	Acceptable	Yes	Positive	Trypanosome et P. falciparum	Trophozoïte	10817	Acceptable	Yes	Positive	Trypanosome	ND	ND
378	Referral Hospital	Province Orientale	Malaria and Filariasis	Thick blood film	ND	No HAT diagnostic	2346	2	380	16.283	3	No	ND	ND	Not trained	No	ND	First time	Giemsa	Avonchem	Stock solution	Ambulant provider	Distilled water	Dilution: 1/10	ND	18/11/2013	Yes	Negative	ND	ND	ND	Correct	Yes	Positive	P. falciparum	ND	ND	Acceptable	Yes	Negative	ND	ND	ND	Incorrect	Yes	Negative	ND	ND	ND
379	Referral Hospital	Kasaï Oriental	Malaria, HAT and Filariasis	Thick blood film	ND	Thick blood film	1512	0	860	56.8783	1	No	ND	ND	Not trained	No	ND	First time	Giemsa	ND	Stock solution	Ambulant provider	Buffered water	ND	2013-11-09	2013-11-15	Yes	Positive	Plasmodium	Trophozoïte	16	Incorrect	Yes	Positive	Plasmodium	Trophozoïte	338	Acceptable	Yes	Positive	Plasmodium	Trophozoïte	136	Incorrect	Yes	Positive	Trypanosome	ND	ND
380	Health Center	Equateur	Malaria, HAT and Filariasis	Thick blood film and RDT	Paracheck Malaria Ag P.f	Thick blood film	415	0	95	22.8916	0	No	ND	ND	Not trained	Yes	No	EQA 2011	Giemsa	ND	Working solution	Ambulant provider	Buffered water	Buffer tablet/ 1 liter of distilled water	2013-11-06	11/112013	Yes	Negative	ND	ND	ND	Correct	Yes	Positive	P. falciparum	Trophozoïte	ND	Acceptable	Yes	Negative	ND	ND	ND	Incorrect	Yes	Positive	Trypanosome	ND	ND
381	Other health facilities	Katanga	Malaria	Thick blood film	ND	Thick blood film	190	0	0	0	2	Yes	Malaria	2013	Trained > 2011	No	ND	First time	Giemsa	ND	Stock solution	Purchasing office	Distilled water	Dilution: 1/10	2013-10-30	2013-11-05	Yes	Positive	P. falciparum	Trophozoïte	240	Incorrect	Yes	Positive	P. malariae	Trophozoïte	4218	Correct	Yes	Positive	P.falciparum	Trophozoïte	488	Incorrect	Yes	Positive	Trypanosome	ND	ND
382	Health Center	Bandundu	Malaria, HAT and Filariasis	Thick blood film	ND	Thick blood film	327	1	98	30.2752	1	No	ND	ND	Not trained	ND	ND	First time	Giemsa	ND	Stock solution	Ambulant provider	ND	ND	2013-08-04	2014-03-09	Yes	Positive	ND	ND	ND	Incorrect	Yes	Positive	ND	ND	ND	Acceptable	Yes	Negative	ND	ND	ND	Incorrect	Yes	Positive	Trypanosome	ND	ND
383	Other health facilities	Kasaï Occidental	Malaria, HAT and Filariasis	Thick blood film and RDT	SD BIOLINE Malaria Ag P.f/Pan	Thick blood film, CTC and CATT	50	5	13	36	2	ND	ND	ND	ND	Yes	No	EQA 2011	Giemsa	ND	Stock solution	Ambulant provider	Water tap	ND	2013-11-02	2013-11-16	Yes	Positive	P. falciparum	Trophozoïte	640	Incorrect	Yes	Positive	P. falciparum et P. malariae	Trophozoïte	1388	Acceptable	Yes	Positive	Trypanosome et P. falciparum	Trophozoïte	ND	Acceptable	Yes	Positive	Trypanosome	ND	ND
384	Referral Hospital	Kasaï Oriental	Malaria, HAT and Filariasis	Thick blood film and RDT	SD BIOLINE Malaria Ag P.f/Pan	Thick blood film, CATT, RDT, CTC, mAECT	753	5	665	88.9774	1	Yes	Malaria and Tuberculosis	July 2012	Trained > 2011	No	ND	First time	Giemsa	ND	Stock solution	NGO	ND	ND	ND	ND	Yes	Negative	ND	ND	ND	Correct	Yes	Positive	P. vivax	Trophozoïte et schizonte	ND	Acceptable	Yes	Positive	Trypanosome et P. vivax	Trophozoïte	ND	Incorrect	Yes	Positive	Trypanosome	ND	ND
385	Referral Hospital	Kasaï Oriental	Malaria, HAT and Filariasis	Thick blood film and RDT	SD BIOLINE Malaria Ag P.f/Pan	Thick blood film, CATT, CTC, and mAECT	1503	0	569	37.8576	3	Yes	Malaria	2012-10-01	Trained > 2011	No	ND	First time	Giemsa	ND	Stock solution	Purchasing office	Distilled water	Dilution: 1/10	2013-10-29	2013-11-25	Yes	Negative	ND	ND	ND	Correct	Yes	Positive	P. falciparum	Trophozoïte	1440	Acceptable	Yes	Positive	Trypanosome et microfilaire	ND	ND	Incorrect	Yes	Negative	ND	ND	ND
386	Health Center	Province Orientale	Malaria	Thick blood film and RDT	SD BIOLINE Malaria Ag P.f/Pan	No HAT diagnostic	383	0	98	25.5875	1	No	ND	ND	Not trained	Yes	Yes	EQA 2011	Giemsa	Avonchem	Stock solution	Ambulant provider	Distilled water	Dilution: 1/10	7/11/2013	ND	Yes	Negative	ND	ND	ND	Correct	Yes	Positive	P. malariae	Trophozoïte, schizonte et gamétocyte	ND	Correct	Yes	Negative	ND	ND	ND	Incorrect	Yes	Positive	Trypanosome	ND	ND
387	Referral Hospital	Province Orientale	Malaria and Filariasis	Thick blood film and RDT	SD BIOLINE Malaria Ag P.f/Pan	No HAT diagnostic	231	4	126	56.2771	3	No	ND	ND	Not trained	No	ND	First time	Giemsa	ND	Stock solution	Ambulant provider	Water tap	ND	21/11/2013	25/11/2013	Yes	Positive	P. falciparum	Trophozoïte	ND	Incorrect	No	ND	ND	ND	ND	ND	Yes	Positive	ND	ND	ND	Incorrect	Yes	Positive	ND	ND	ND
388	Health Center	Province Orientale	Malaria	Thick blood film and RDT	SD BIOLINE Malaria Ag P.f/Pan	Thick blood film and RDT	368	0	86	23.3696	1	No	ND	ND	Not trained	Yes	Yes	EQA 2011	Giemsa	ND	Stock solution	Ambulant provider	Distilled water	Dilution: 1/10	12/11/2013	30/12/2013	Yes	Negative	ND	ND	ND	Correct	Yes	Positive	P. falciparum	Trophozoïte	1625	Acceptable	Yes	Positive	P.falciparum	Trophozoïte	1250	Incorrect	Yes	Negative	ND	ND	ND
389	Referral Hospital	Province Orientale	Malaria and Filariasis	Thick blood film and RDT	SD BIOLINE Malaria Ag P.f/Pan	Thick blood film and CATT	816	48	431	58.701	2	Yes	Blood transfusion	December 2012	Not trained	No	ND	First time	Giemsa	ACTU ALL CHEMICAL	Stock solution	NGO	Distilled water	Dilution: 1/10	6/11/2013	10/11/2013	Yes	Negative	ND	ND	ND	Correct	Yes	Positive	P. falciparum	Trophozoïte	816	Acceptable	Yes	Positive	P.falciparum	Trophozoïte	446	Incorrect	Yes	Positive	Trypanosome	ND	ND
390	Referral Hospital	Katanga	Malaria, HAT and Filariasis	Thick blood film	ND	Thick blood film	1050	0	0	0	4	Yes	Malaria and Tuberculosis	2006	Trained < 2011	Yes	Yes	EQA 2011	Giemsa	ND	Stock solution	Purchasing office	Distilled water	Dilution: 1/10	ND	2013-11-26	Yes	Positive	P. falciparum	ND	14577	Incorrect	Yes	Positive	P. falciparum	ND	ND	Acceptable	Yes	Positive	P.falciparum	ND	ND	Incorrect	Yes	Positive	Trypanosome et P. falciparum	ND	ND
391	Health Center	Province Orientale	Malaria	Thick blood film and RDT	SD BIOLINE Malaria Ag P.f/Pan	No HAT diagnostic	ND	ND	ND	ND	0	Yes	Malaria	2013-09-01	Trained > 2011	Yes	Yes	EQA 2011	ND	ND	ND	ND	ND	ND	12/12/2013	23/01/2014	Yes	Negative	ND	ND	ND	Correct	Yes	Positive	P. falciparum	Trophozoïte	ND	Acceptable	Yes	Negative	ND	ND	ND	Incorrect	Yes	Positive	P. falciparum	Trophozoïte	ND
392	Health Center	Kinshasa	Malaria	Thick blood film and RDT	SD BIOLINE Malaria Ag P.f/Pan	No HAT diagnostic	ND	ND	ND	ND	ND	Yes	Malaria	2012	Trained > 2011	Yes	Yes	EQA 2011	Giemsa	ND	Stock solution	National malaria control programme	Buffered water	Buffer tablet/ 1 liter of distilled water	ND	ND	Yes	Positive	P. falciparum	Trophozoïte	ND	Incorrect	Yes	Positive	P. vivax	Trophozoïte	ND	Acceptable	Yes	Positive	ND	ND	ND	Incorrect	Yes	Positive	Trypanosome	ND	ND
393	Health Center	Province Orientale	Malaria	Thick blood film	ND	No HAT diagnostic	1842	0	280	15.2009	1	No	ND	ND	Not trained	No	ND	First time	Giemsa	ND	Working solution	Ambulant provider	Physiological water	ND	23/11/2013	27/11/2013	Yes	Positive	ND	ND	ND	Incorrect	Yes	Negative	ND	ND	ND	Incorrect	Yes	Positive	ND	ND	ND	Incorrect	Yes	Negative	ND	ND	ND
394	Referral Healthcenter	Bas-Congo	Malaria	Thick blood film	ND	No HAT diagnostic	2448	0	2309	94.3219	2	No	ND	ND	Not trained	No	ND	First time	ND	ND	Working solution	Ambulant provider	Distilled water	Dilution: 1/10	ND	ND	Yes	Negative	ND	ND	ND	Correct	Yes	Positive	P. falciparum	Schizonte	ND	Acceptable	Yes	Positive	P.falciparum	Gamétocyte	ND	Incorrect	Yes	Positive	P.malariae et P. vivax	Gamétocytes	ND
395	Health Center	Province Orientale	Malaria	Thick blood film and RDT	SD BIOLINE Malaria Ag P.f/Pan	No HAT diagnostic	ND	ND	ND	ND	ND	Yes	Malaria	ND	Trained, time not given	Yes	Yes	EQA 2011	Giemsa	MERCK	Stock solution	Local distributor	Buffered water	Dilution: 1/10	ND	ND	Yes	Negative	ND	ND	ND	Correct	Yes	Negative	ND	ND	ND	Incorrect	Yes	Positive	P.falciparum	Trophozoïte	ND	Incorrect	Yes	Positive	P. falciparum	Trophozoïte	ND
396	Referral Hospital	Equateur	Malaria, HAT and Filariasis	Thick blood film and RDT	Paracheck Malaria Ag P.f	Thick blood film and CATT	1452	0	1019	70.1791	2	Yes	Malaria	2005	Trained < 2011	Yes	No	EQA 2011	Giemsa	ND	Working solution	Ambulant provider	Rainwater	Dilution: 1/10	ND	2013-11-07	Yes	Positive	P. falciparum	Trophozoïte	16	Incorrect	Yes	Positive	P. falciparum et P. malariae	Trophozoïte	160	Acceptable	Yes	Positive	Trypanosome et P. falciparum	Trophozoïte	584	Acceptable	Yes	Positive	Trypanosome	ND	ND
397	Health Center	Bas-Congo	Malaria	Thick blood film and RDT	SD BIOLINE Malaria Ag P.f/Pan	CATT	1000	0	800	80	1	No	ND	ND	Not trained	No	ND	First time	Giemsa	ND	Working solution	Purchasing office	Buffered water	Dilution: 1/10	ND	ND	Yes	Positive	ND	Trophozoïte	ND	Incorrect	Yes	Negative	ND	ND	ND	Incorrect	Yes	Negative	ND	ND	ND	Incorrect	Yes	Positive	ND	Trophozoïte	ND
398	Other health facilities	Kinshasa	Malaria, HAT and Filariasis	Thick blood film and RDT	SD BIOLINE Malaria Ag P.f/Pan	Thick blood film	724	0	0	0	2	No	ND	ND	Not trained	Yes	No	EQA 2011	Giemsa	ND	Stock solution	Local distributor	Distilled water	Dilution: 1/10	ND	ND	Yes	Negative	ND	ND	ND	Correct	Yes	Positive	P. malariae	Schizonte et gamétocyte	2233	Correct	Yes	Positive	Trypanosome et Plasmodium	ND	ND	Acceptable	Yes	Positive	Trypanosome	ND	ND
399	Referral Healthcenter	Kasaï Occidental	Malaria	Thick blood film and RDT	SD BIOLINE Malaria Ag P.f/Pan	No HAT diagnostic	273	0	273	100	1	Yes	Tuberculosis	2013-05-01	Not trained	No	ND	First time	Giemsa	ND	Stock solution	Global Founds	Water tap	Dilution: 1/10	2013-11-16	2013-11-17	Yes	Positive	P. falciparum	Trophozoïte	155	Incorrect	Yes	Positive	Plasmodium	Trophozoïte	90	Acceptable	Yes	Positive	Plasmodium	Trophozoïte	300	Incorrect	Yes	Positive	Plasmodium	Trophozoïte	100
400	Health Center	Province Orientale	Malaria	Thick blood film and RDT	SD BIOLINE Malaria Ag P.f/Pan	No HAT diagnostic	ND	ND	ND	ND	ND	Yes	Malaria	ND	Trained, time not given	No	ND	First time	Giemsa	MERCK	Stock solution	ND	Buffered water	Dilution: 1/10	ND	ND	Yes	Negative	ND	ND	ND	Correct	Yes	Negative	ND	ND	ND	Incorrect	Yes	Negative	ND	ND	ND	Incorrect	Yes	Positive	P. falciparum	Trophozoïte	688
[truncated: 38 more columns]

## Sheet: 150817 EQA_2013_Base
Nr	Health facility hyerarchy	Province	Diagnostic with thick blood film	Malaria test used	Brand of malaria rapid test diagnostic	HAT test used	Number of thick blood films runed for malaria January to June 2013	Number of thick blood films runed for HAT/ other diseases January to June 2013	Number of positives thick blood films for malaria, Janvier à Juin 2013	Positivity rate of thick blood film for malaria, January to June 2013	Number of staff performing thick blood film	Training/ Diagnostic	If yes, which disease?	Date of last training	Training	Participation EQA2011?	If yes, Reception Feedback EQA2011?	Previous EQA?	Stain used?	Brand of stain?	Form of stain to the purchase	Source of supply	Buffer used	Buffer: Preparation procedure	Date of reception	Date of feed back	Sample 1p	Positive/Negative 1p	Species 1p	Stage of development 1p	Parasites/µl 1p	Score Sample 1p	Sample 2p	Positive/Negative 2p	Species 2p	Stage of development 2p	Parasites/µl 2p	Score Sample 2p	Sample 3p	Positive/Negative 3p	Species 3p	Stage of development 3p	Parasites/µl 3p	Score Sample 3p	Sample 4p	Positive/Negative 4p	Species 4p	Stage of development 4p	Parasites/µl 4p
1	Referral Healthcenter	Province Orientale	Malaria	Thick blood film	ND	ND	1999	3	900	45.1726	2	No	ND	ND	Not trained	Yes	Yes	EQA 2011	Giemsa	ND	Stock solution	Local distributor	Buffered water	Dilution: 1/10	18/12/2013	21/12/2013	Yes	Negative	ND	ND	ND	Correct	No	ND	ND	ND	ND	ND	Yes	Positive	ND	ND	ND	Incorrect	Yes	Positive	ND	ND	ND
2	Referral Hospital	Sud Kivu	Malaria	Thick blood film and RDT	SD BIOLINE Malaria Ag P.f/Pan	ND	1399	0	45	3.21658	2	Yes	Malaria	2011	Trained > 2011	No	ND	First time	Giemsa	ACTU ALL CHEMICAL	Stock solution	Purchasing office	Buffered water	Dilution: 1/10	ND	ND	Yes	Negative	ND	ND	ND	Correct	Yes	Negative	ND	ND	ND	Incorrect	Yes	Negative	ND	ND	ND	Incorrect	Yes	Negative	ND	ND	ND
3	Referral Hospital	Kasaï Oriental	Malaria, HAT and Filariasis	Thick blood film	ND	Thick blood film and CATT	792	1	278	35.2273	2	No	ND	ND	Not trained	No	ND	First time	Giemsa	ND	Stock solution	Ambulant provider	Distilled water	Dilution: 1/10	ND	ND	Yes	Negative	ND	ND	ND	Correct	Yes	Positive	Plasmodium	Trophozoïte	727	Acceptable	Yes	Negative	ND	ND	ND	Incorrect	Yes	Positive	Trypanosome	ND	ND
4	Health Center	Katanga	Malaria, HAT and Filariasis	Thick blood film	ND	Thick blood film and CATT	1411	0	219	15.5209	3	No	ND	ND	Not trained	No	ND	First time	Giemsa	ND	Powder	Ambulant provider	Buffered water	Dilution: 1/10	ND	2013-12-06	Yes	Negative	ND	ND	ND	Correct	Yes	Positive	P. falciparum	Trophozoïte	ND	Acceptable	Yes	Positive	P.malariae	Trophozoïte	ND	Incorrect	Yes	Positive	Trypanosome et P. falciparum	Trophozoïte	ND
5	Health Center	Bas-Congo	Malaria, HAT and Filariasis	Thick blood film	ND	ND	507	0	173	34.1223	1	No	ND	ND	Not trained	No	ND	First time	Giemsa	ND	Working solution	Ambulant provider	Distilled water	Dilution: 1/10	ND	ND	Yes	Negative	ND	ND	ND	Correct	Yes	Positive	Plasmodium	Trophozoïte	750	Acceptable	Yes	Negative	ND	ND	ND	Incorrect	Yes	Negative	ND	ND	ND
6	Health Center	Equateur	Malaria	Thick blood film	ND	ND	283	0	195	68.9046	1	No	ND	ND	Not trained	No	ND	First time	Giemsa	ND	Working solution	Ambulant provider	ND	ND	ND	ND	Yes	Negative	ND	ND	ND	Correct	Yes	Negative	ND	ND	ND	Incorrect	Yes	Negative	ND	ND	ND	Incorrect	Yes	Negative	ND	ND	ND
7	Referral Hospital	Katanga	ND	Thick blood film	ND	ND	900	0	700	77.7778	2	Yes	ND	ND	ND	No	ND	First time	Giemsa	ND	Stock solution	Local distributor	Water tap	Dilution: 1/10	ND	5/12/2013	Yes	Positive	P. falciparum	Trophozoïte	ND	Incorrect	Yes	Negative	ND	ND	ND	Incorrect	Yes	Positive	P. ovale	Trophozoïte	ND	Incorrect	No	ND	ND	ND	ND
8	Referral Hospital	Maniema	Malaria, HAT and Filariasis	Thick blood film	ND	Thick blood film	50	10	9	38	2	Yes	Malaria	2005	Trained < 2011	Yes	No	EQA 2011	Giemsa	ND	Stock solution	NGO	Water well	Dilution: 1/10	ND	ND	Yes	Negative	ND	ND	ND	Correct	Yes	Positive	P. falciparum	Trophozoïte	256	Acceptable	Yes	Positive	ND	Trophozoïte	ND	Incorrect	Yes	Positive	Trypanosome	ND	ND
9	Health Center	Province Orientale	Malaria	Thick blood film and RDT	ND	ND	1587	0	1146	72.2117	2	No	ND	ND	Not trained	No	ND	First time	Giemsa	ND	Stock solution	Ambulant provider	Distilled water	ND	20/11/2013	23/11/2013	Yes	Positive	ND	ND	ND	Incorrect	Yes	Positive	P. falciparum	ND	ND	Acceptable	Yes	Positive	P.falciparum	ND	ND	Incorrect	Yes	Positive	ND	ND	ND
10	Referral Hospital	Maniema	Malaria	Thick blood film and RDT	SD BIOLINE Malaria Ag P.f/Pan	ND	750	0	490	65.3333	1	Yes	Tuberculosis	2011	Not trained	No	ND	First time	Giemsa	ND	Stock solution	NGO	Water tap	ND	ND	ND	Yes	Negative	ND	ND	ND	Correct	Yes	Negative	ND	ND	ND	Incorrect	Yes	Positive	ND	ND	516	Incorrect	Yes	Negative	ND	ND	ND
11	Referral Healthcenter	Province Orientale	Malaria	Thick blood film and RDT	SD BIOLINE Malaria Ag P.f/Pan	ND	288	0	94	32.6389	4	No	ND	ND	Not trained	Yes	Yes	EQA 2011	Giemsa	ND	Stock solution	Local distributor	Buffered water	ND	7/11/2013	23/01/2014	Yes	Positive	P. falciparum	Trophozoïte	587	Incorrect	Yes	Positive	P. falciparum	Trophozoïte	1264	Acceptable	Yes	Positive	Trypanosome	ND	ND	Incorrect	Yes	Negative	ND	ND	ND
12	Health Center	Bandundu	Malaria, HAT and Filariasis	Thick blood film	ND	Thick blood film	465	0	305	65.5914	1	No	ND	ND	Not trained	No	ND	First time	Giemsa	ND	Stock solution	Health zone office	Water tap	Dilution: 1/10	2014-03-17	2014-03-21	Yes	Negative	ND	ND	ND	Correct	Yes	Positive	P. malariae	Trophozoïte	ND	Correct	Yes	Positive	P.falciparum	Trophozoïte	ND	Incorrect	Yes	Negative	ND	ND	ND
13	Health Center	Katanga	Malaria	Thick blood film	ND	ND	641	0	0	0	2	ND	ND	ND	ND	No	ND	First time	Giemsa	ND	Stock solution	Ambulant provider	Water tap	Dilution: 1/10	2013-11-05	2013-11-11	Yes	Negative	ND	ND	ND	Correct	Yes	Positive	P. falciparum	ND	480	Acceptable	Yes	Positive	P.falciparum	ND	457	Incorrect	Yes	Negative	ND	ND	ND
14	Health Center	Kasaï Oriental	Malaria	Thick blood film and RDT	SD BIOLINE Malaria Ag P.f/Pan	CATT	780	0	290	37.1795	1	No	ND	ND	Not trained	No	ND	First time	Giemsa	ND	Stock solution	NGO	Water tap	Dilution: 1/10	2013-10-18	2013-11-02	No	ND	ND	ND	ND	ND	Yes	Positive	P. falciparum	Trophozoïte	362	Acceptable	Yes	Negative	ND	ND	ND	Incorrect	Yes	Negative	ND	ND	ND
15	Health Center	Bas-Congo	Malaria	Thick blood film	ND	ND	1063	0	785	73.8476	1	Yes	Malaria	2012-08-01	Trained > 2011	Yes	No	EQA 2011	Giemsa	ND	Working solution	Local distributor	Buffered water	ND	2013-10-22	2013-10-22	Yes	Negative	ND	ND	ND	Correct	Yes	Positive	P. malariae	Trophozoïte	4722	Correct	Yes	Positive	P.falciparum	Trophozoïte	123	Incorrect	Yes	Positive	Trypanosome	ND	ND
16	Referral Hospital	Katanga	Malaria	Thick blood film	ND	ND	1813	0	1000	55.1572	4	No	ND	ND	Not trained	No	ND	First time	Giemsa	ND	Stock solution	Local distributor	Water tap	Dilution: 1/10	28/10/2013	ND	Yes	Positive	ND	Trophozoïte	389	Incorrect	Yes	Positive	ND	Trophozoïte	1589	Acceptable	Yes	Negative	ND	ND	ND	Incorrect	Yes	Negative	ND	ND	ND
17	Referral Hospital	Katanga	Malaria and Filariasis	Thick blood film	ND	ND	682	0	283	41.4956	2	Yes	Tuberculosis	2008	Not trained	No	ND	First time	Giemsa	ND	Stock solution	Purchasing office	Distilled water	Dilution: 1/10	2013-11-10	2013-11-23	Yes	Positive	ND	ND	ND	Incorrect	No	ND	ND	ND	ND	ND	Yes	Positive	ND	ND	ND	Incorrect	Yes	Positive	ND	ND	ND
18	Referral Healthcenter	Katanga	Malaria	Thick blood film	ND	ND	1080	0	651	60.2778	2	No	ND	ND	Not trained	No	ND	First time	Giemsa	ND	Stock solution	Ambulant provider	Distilled water	Dilution: 1/10	ND	ND	Yes	Negative	ND	ND	ND	Correct	Yes	Negative	ND	ND	ND	Incorrect	Yes	Negative	ND	ND	ND	Incorrect	Yes	Negative	ND	ND	ND
19	Referral Healthcenter	Kasaï Occidental	Malaria and Filariasis	Thick blood film and RDT	SD BIOLINE Malaria Ag P.f/Pan	ND	182	0	121	66.4835	1	No	ND	ND	Not trained	Yes	No	EQA 2011	Giemsa	ND	Stock solution	Ambulant provider	Spring water	ND	ND	ND	Yes	Negative	ND	ND	ND	Correct	Yes	Positive	P. falciparum	Trophozoïte	420	Acceptable	Yes	Negative	ND	ND	ND	Incorrect	Yes	Positive	P. falciparum	Trophozoïte	1012
20	Referral Hospital	Province Orientale	Malaria	Thick blood film and RDT	SD BIOLINE Malaria Ag P.f/Pan	ND	326	0	152	46.6258	2	Yes	Malaria	2013	Trained > 2011	No	ND	First time	Giemsa	MERCK	Stock solution	NGO	Buffered water	Dilution: 1/10	11/12/2013	4/01/2014	Yes	Negative	ND	ND	ND	Correct	Yes	Positive	P. falciparum	Trophozoïte	2675	Acceptable	Yes	Positive	P.falciparum	Trophozoïte	1720	Incorrect	Yes	Positive	Trypanosome	ND	ND
21	Referral Hospital	Bandundu	Malaria, HAT and Filariasis	Thick blood film and RDT	ND	Thick blood film, CATT, CTC, and mAECT	1454	0	668	45.9422	16	Yes	HAT	2012	Trained > 2011	Yes	Yes	EQA 2011	Giemsa	ND	Stock solution	Purchasing office	Buffered water	Dilution: 1/10	2013-10-30	ND	Yes	Negative	ND	ND	ND	Correct	Yes	Positive	P. malariae	Trophozoïte et schizonte	640	Correct	Yes	Positive	Trypanosome et P. falciparum	ND	ND	Acceptable	Yes	Positive	Trypanosome	ND	ND
22	Health Center	Equateur	Malaria	Thick blood film	ND	ND	172	0	118	68.6047	ND	No	ND	ND	Not trained	No	ND	First time	Giemsa	ND	Working solution	Ambulant provider	ND	ND	2013-11-02	ND	Yes	Negative	ND	ND	ND	Correct	Yes	Positive	P. falciparum	Trophozoïte	ND	Acceptable	Yes	Negative	ND	ND	ND	Incorrect	Yes	Negative	ND	ND	ND
23	Health Center	Bandundu	Malaria, HAT and Filariasis	Thick blood film and RDT	ND	Thick blood film	210	0	101	48.0952	2	No	ND	ND	Not trained	Yes	No	EQA 2011	Giemsa	ND	Stock solution	Ambulant provider	Water tap	Dilution: 1/10	2013-11-05	2013-11-15	Yes	Negative	ND	ND	ND	Correct	Yes	Negative	ND	ND	ND	Incorrect	Yes	Positive	P.falciparum	Trophozoïte	49	Incorrect	Yes	Negative	ND	ND	ND
24	Health Center	Bandundu	Malaria, HAT and Filariasis	Thick blood film and RDT	ND	ND	170	0	118	69.4118	5	Yes	Malaria and HAT	2012-08-01	Trained > 2011	Yes	No	EQA 2011	Giemsa	ND	Working solution	National malaria control programme	Buffered water	by health zone office	2013-11-08	ND	Yes	Negative	ND	ND	ND	Correct	Yes	Positive	P. falciparum	Trophozoïte	88	Acceptable	Yes	Negative	ND	ND	ND	Incorrect	Yes	Positive	Trypanosome	ND	ND
25	Health Center	Equateur	Malaria, HAT and Filariasis	Thick blood film and RDT	ND	Thick blood film and CTC	270	0	251	92.963	2	No	ND	ND	Not trained	No	ND	First time	Giemsa	ND	Stock solution	Ambulant provider	Buffered water	Dilution: 1/10	ND	ND	Yes	Negative	ND	ND	ND	Correct	Yes	Positive	P. falciparum	Trophozoïte	ND	Acceptable	Yes	Positive	Trypanosome	ND	ND	Incorrect	Yes	Positive	Trypanosome	ND	ND
26	Referral Hospital	Kinshasa	Malaria, HAT and Filariasis	Thick blood film and RDT	SD BIOLINE Malaria Ag P.f/Pan	Thick blood film	4159	0	2	0.0480885	7	Yes	Malaria and Tuberculosis	March 2012	Trained > 2011	No	ND	First time	Giemsa	MERCK	Stock solution	Local distributor	Distilled water	Dilution: 1/10	ND	ND	Yes	Negative	ND	ND	ND	Correct	Yes	Positive	P. malariae	Trophozoïte, schizonte et gamétocyte	8156	Correct	Yes	Positive	P.falciparum	Trophozoïte	27261	Incorrect	Yes	Negative	ND	ND	ND
27	Referral Hospital	Kasaï Occidental	Malaria and HAT	Thick blood film and RDT	SD BIOLINE Malaria Ag P.f/Pan	Thick blood film and CATT	60	0	38	63.3333	1	No	ND	ND	Not trained	No	ND	First time	Giemsa	ND	Stock solution	Purchasing office	Water tap	ND	2013-11-07	2013-11-13	Yes	Positive	P. falciparum	ND	160	Incorrect	Yes	Negative	ND	ND	ND	Incorrect	Yes	Negative	ND	ND	ND	Incorrect	Yes	Negative	ND	ND	ND
28	Health Center	Bandundu	Malaria, HAT and Filariasis	Thick blood film and RDT	ND	Thick blood film	213	2	106	50.7042	2	No	ND	ND	Not trained	No	ND	First time	Giemsa	ND	Stock solution	Global Founds	Water tap	Dilution: 1/10	2014-03-02	2014-03-10	Yes	Negative	ND	ND	ND	Correct	Yes	Positive	ND	ND	ND	Acceptable	Yes	Positive	ND	ND	ND	Incorrect	Yes	Positive	Trypanosome	ND	ND
29	Referral Hospital	Province Orientale	Malaria	Thick blood film and RDT	SD BIOLINE Malaria Ag P.f/Pan	ND	276	0	102	36.9565	3	Yes	Malaria	2013	Trained > 2011	No	ND	First time	Giemsa	MERCK	Stock solution	NGO	Buffered water	Dilution: 1/10	5/12/2013	10/01/2014	Yes	Negative	ND	ND	ND	Correct	Yes	Positive	P. falciparum	Trophozoïte	1762	Acceptable	Yes	Positive	P.falciparum	Trophozoïte	ND	Incorrect	Yes	Positive	P. falciparum	Trophozoïte	3767
30	Health Center	Katanga	Malaria, HAT and Filariasis	Thick blood film	ND	ND	212	0	163	76.8868	1	No	ND	ND	Not trained	No	ND	First time	Giemsa	ND	Stock solution	Ambulant provider	Distilled water	Dilution: 1/10	2013-11-04	ND	Yes	Positive	Plasmodium	ND	ND	Incorrect	Yes	Positive	Plasmodium	ND	ND	Acceptable	Yes	Positive	plasmodium	ND	ND	Incorrect	Yes	Positive	Plasmodium	ND	ND
31	Health Center	Kinshasa	Malaria, HAT and Filariasis	Thick blood film and RDT	SD BIOLINE Malaria Ag P.f/Pan	ND	367	0	0	0	1	Yes	Parasitology	July 2013	Trained > 2011	No	ND	First time	Giemsa	ND	Stock solution	Ambulant provider	Buffered water	Dilution: 1/10	2013-12-30	2014-01-04	Yes	Positive	Loa loa	ND	ND	Incorrect	Yes	Positive	P. falciparum	Trophozoïte	ND	Acceptable	Yes	Positive	P.falciparum	Gamétocyte	ND	Incorrect	Yes	Positive	Trypanosome	ND	ND
32	Health Center	Province Orientale	Malaria	Thick blood film and RDT	SD BIOLINE Malaria Ag P.f/Pan	ND	428	0	230	53.7383	1	No	ND	ND	Not trained	No	ND	First time	Giemsa	ND	Working solution	Purchasing office	Distilled water	Dilution: 1/10	ND	ND	Yes	Negative	ND	ND	ND	Correct	Yes	Positive	ND	Trophozoïte, schizonte et gamétocyte	1828	Acceptable	Yes	Negative	ND	ND	ND	Incorrect	Yes	Negative	ND	ND	ND
33	Referral Healthcenter	Katanga	Malaria	Thick blood film	ND	Thick blood film	ND	ND	ND	ND	3	No	ND	ND	Not trained	Yes	No	EQA 2011	Giemsa	ND	Stock solution	Local distributor	Buffered water	ND	ND	ND	No	ND	ND	ND	ND	ND	No	ND	ND	ND	ND	ND	No	ND	ND	ND	ND	ND	No	ND	ND	ND	ND
34	Referral Hospital	Kasaï Oriental	Malaria and HAT	Thick blood film and RDT	SD BIOLINE Malaria Ag P.f/Pan	Thick blood film and CATT	722	0	0	0	ND	Yes	Malaria	July 2012	Trained > 2011	No	ND	First time	Giemsa	Avonchem	Stock solution	NGO	Buffered water	ND	2013-11-07	2013-11-28	Yes	Positive	P. falciparum	Trophozoïte	4080	Incorrect	Yes	Negative	ND	ND	ND	Incorrect	Yes	Negative	ND	ND	ND	Incorrect	Yes	Positive	P. falciparum	Trophozoïte	4600
35	Referral Hospital	Sud Kivu	Malaria, HAT and Filariasis	Thick blood film and RDT	SD BIOLINE Malaria Ag P.f/Pan	Thick blood film	4500	0	30	0.666667	4	Yes	Malaria	2004	Trained < 2011	Yes	No	EQA 2011	Giemsa	ND	Powder	Ambulant provider	Water tap	ND	13/11/2013	19/11/2013	Yes	Negative	ND	ND	ND	Correct	Yes	Positive	P. malariae	Trophozoïte, schizonte et gamétocyte	1900	Correct	Yes	Positive	Trypanosome	Trophozoïte	ND	Incorrect	Yes	Positive	Trypanosome	Trophozoïte	ND
36	Health Center	Kinshasa	Malaria, HAT and Filariasis	Thick blood film and RDT	SD BIOLINE Malaria Ag P.f/Pan	Thick blood film	2700	0	0	0	2	No	ND	ND	Not trained	Yes	Yes	EQA 2011	Giemsa	ND	Stock solution	Local distributor	Buffered water	ND	2014-01-25	2014-01-30	Yes	Negative	ND	ND	ND	Correct	Yes	Positive	ND	Trophozoïte	200	Acceptable	Yes	Positive	ND	Trophozoïte et Gamétocyte	1040	Incorrect	Yes	Positive	ND	Trophozoïte	646
37	Other health facilities	Province Orientale	Malaria, HAT and Filariasis	Thick blood film and RDT	SD BIOLINE Malaria Ag P.f/Pan	Thick blood film	737	2	145	19.9457	4	Yes	Malaria	2005	Trained < 2011	Yes	ND	EQA 2011	Giemsa	MERCK	Stock solution	Local distributor	Buffered water	Dissolve in distilled water, phosphate and sodium buffers	7/11/2013	ND	Yes	Negative	ND	ND	ND	Correct	Yes	Positive	P. falciparum	Trophozoïte et schizonte	1934	Acceptable	Yes	Positive	Trypanosome et P. falciparum	Trophozoïte	238	Acceptable	Yes	Positive	Trypanosome	ND	ND
38	Referral Hospital	Sud Kivu	Malaria and Filariasis	Thick blood film and RDT	SD BIOLINE Malaria Ag P.f/Pan	ND	4931	0	939	19.0428	5	No	ND	ND	Not trained	No	ND	First time	Giemsa	ND	Powder	Ambulant provider	Water tap	ND	13/11/2013	19/11/2013	Yes	Negative	ND	ND	ND	Correct	Yes	Positive	P. falciparum	Trophozoïte et schizonte	576	Acceptable	Yes	Positive	P.falciparum	Trophozoïte	ND	Incorrect	Yes	Negative	ND	ND	ND
39	Referral Hospital	Sud Kivu	Malaria, HAT and Filariasis	Thick blood film	ND	ND	1047	0	39	3.72493	2	No	ND	ND	Not trained	No	ND	First time	Giemsa	ND	Stock solution	Ambulant provider	Water tap	Dilution: 1/10	13/11/2013	18/11/2013	Yes	Negative	ND	ND	ND	Correct	Yes	Negative	ND	ND	ND	Incorrect	Yes	Positive	P.falciparum	Trophozoïte	1216	Incorrect	Yes	Negative	ND	ND	ND
40	Other health facilities	Katanga	Malaria	Thick blood film	ND	Thick blood film	884	0	85	9.61538	2	Yes	Malaria	2004	Trained < 2011	No	ND	First time	Giemsa	ND	Powder	Local distributor	Water tap	ND	2013-10-27	2013-11-12	Yes	Negative	ND	ND	ND	Correct	Yes	Positive	P. falciparum	Trophozoïte	850	Acceptable	Yes	Positive	P.falciparum	Trophozoïte	5000	Incorrect	Yes	Positive	Trypanosome	ND	ND
41	Health Center	Katanga	Malaria, HAT and Filariasis	Thick blood film	ND	ND	1201	0	748	62.2814	1	Yes	Malaria	June 2006	Trained < 2011	Yes	No	EQA 2011	Giemsa	ND	Stock solution	Ambulant provider	Rainwater	ND	ND	2013-11-17	Yes	Negative	ND	ND	ND	Correct	Yes	Negative	ND	ND	ND	Incorrect	Yes	Negative	ND	ND	ND	Incorrect	Yes	Positive	Trypanosome	ND	ND
42	Health Center	Bandundu	Malaria, HAT and Filariasis	Thick blood film and RDT	ND	Thick blood film	315	2	185	59.3651	1	Yes	ND	ND	ND	No	ND	First time	Giemsa	ND	Stock solution	Ambulant provider	Water tap	Dilution: 1/10	2014-03-06	2014-03-12	Yes	Negative	ND	ND	ND	Correct	Yes	Positive	ND	ND	ND	Acceptable	Yes	Negative	ND	ND	ND	Incorrect	Yes	Negative	ND	ND	ND
43	Health Center	Bas-Congo	Malaria, HAT and Filariasis	Thick blood film	ND	Thick blood film	320	0	211	65.9375	2	No	ND	ND	Not trained	Yes	Yes	EQA 2011	Giemsa	ND	Working solution	Local distributor	Water tap	Dilution: 1/10	2013-10-31	2013-10-31	Yes	Negative	ND	ND	ND	Correct	Yes	Positive	P. falciparum	Trophozoïte	ND	Acceptable	Yes	Negative	ND	ND	ND	Incorrect	Yes	Positive	Trypanosome	ND	ND
44	Health Center	Bandundu	Malaria	Thick blood film and RDT	ND	ND	175	0	96	54.8571	1	No	ND	ND	Not trained	No	ND	First time	Giemsa	ND	Working solution	Ambulant provider	River water	ND	2013-11-08	2013-11-18	Yes	Negative	ND	ND	ND	Correct	Yes	Positive	P. falciparum	Trophozoïte	80	Acceptable	Yes	Positive	Trypanosome	ND	ND	Incorrect	Yes	Negative	ND	ND	ND
45	Referral Hospital	Equateur	Malaria, HAT and Filariasis	Thick blood film and RDT	SD BIOLINE Malaria Ag P.f/Pan	Thick blood film	31	0	14	45.1613	2	Yes	Malaria and Tuberculosis	2005	Trained < 2011	Yes	No	EQA 2011	Giemsa	ACTU ALL CHEMICAL	Working solution	Global Founds	Buffered water	Buffer tablet/ 1 liter of distilled water	ND	ND	Yes	Negative	ND	ND	ND	Correct	Yes	Positive	P. malariae	Trophozoïte	6607	Correct	No	ND	ND	ND	ND	ND	Yes	Positive	Trypanosome	ND	ND
46	Health Center	Bandundu	Malaria, HAT and Filariasis	Thick blood film	ND	Thick blood film	326	0	98	30.0613	1	No	ND	ND	Not trained	No	ND	First time	Giemsa	ND	Stock solution	Global Founds	ND	ND	2014-03-17	2014-03-22	Yes	Negative	ND	ND	ND	Correct	Yes	Positive	ND	ND	ND	Acceptable	Yes	Positive	ND	ND	ND	Incorrect	Yes	Negative	ND	ND	ND
47	Referral Hospital	Bas-Congo	Malaria, HAT and Filariasis	Thick blood film	ND	Thick blood film, CTC and CATT	2171	0	975	44.9102	3	Yes	Malaria	1905-06-28	Trained < 2011	Yes	Yes	EQA 2011	Giemsa	ND	Working solution	Purchasing office	Buffered water	Dilution: 1/10	2013-11-14	2013-11-16	No	ND	ND	ND	ND	ND	Yes	Positive	Plasmodium	Trophozoïte	336	Acceptable	Yes	Positive	Trypanosome et Plasmodium	Trophozoïte	2944	Acceptable	Yes	Positive	Trypanosome	ND	ND
48	Referral Hospital	Kinshasa	Malaria	Thick blood film and RDT	SD BIOLINE Malaria Ag P.f/Pan	ND	ND	ND	ND	ND	2	No	ND	ND	Not trained	Yes	Yes	EQA 2011	Giemsa	ND	Stock solution	Local distributor	Water tap	Dilution: 1/10	2013-11-29	2013-12-24	Yes	Positive	ND	ND	ND	Incorrect	Yes	Positive	ND	ND	ND	Acceptable	Yes	Negative	ND	ND	ND	Incorrect	Yes	Positive	ND	ND	ND
49	Referral Hospital	Kasaï Occidental	Malaria, HAT and Filariasis	Thick blood film and RDT	SD BIOLINE Malaria Ag P.f/Pan	Thick blood film	1221	0	695	56.9206	5	Yes	Malaria	2013-10-01	Trained > 2011	Yes	No	EQA 2011	Giemsa	ND	Stock solution	National malaria control programme	Buffered water	Dilution: 1/10	2013-11-16	2013-11-19	Yes	Negative	ND	ND	ND	Correct	Yes	Positive	ND	Schizonte	ND	Acceptable	Yes	Negative	ND	ND	ND	Incorrect	Yes	Positive	Trypanosome	ND	ND
50	Health Center	Bandundu	Malaria, HAT and Filariasis	Thick blood film and RDT	ND	Thick blood film	245	0	130	53.0612	2	No	ND	ND	Not trained	Yes	ND	EQA 2011	Giemsa	ND	Stock solution	Ambulant provider	Water tap	Dilution: 1/10	2013-11-09	2013-11-16	Yes	Negative	ND	ND	ND	Correct	Yes	Positive	P. falciparum	Trophozoïte	116	Acceptable	Yes	Negative	ND	ND	ND	Incorrect	Yes	Positive	Trypanosome	ND	ND
51	Health Center	Equateur	Malaria and Filariasis	Thick blood film and RDT	ND	ND	300	ND	ND	ND	1	No	ND	ND	Not trained	No	ND	First time	Giemsa	ND	Stock solution	Ambulant provider	Distilled water	ND	ND	ND	Yes	Negative	ND	ND	ND	Correct	Yes	Positive	Plasmodium	Trophozoïte	100	Acceptable	Yes	Negative	ND	ND	ND	Incorrect	Yes	Positive	Plamsodium et Microfilaire	Trophozoïte	120
52	Health Center	Bandundu	Malaria, HAT and Filariasis	Thick blood film	ND	Thick blood film	202	0	69	34.1584	1	No	ND	ND	Not trained	No	ND	First time	Giemsa	ND	Stock solution	Ambulant provider	ND	ND	2014-03-16	2014-03-21	Yes	Negative	ND	ND	ND	Correct	Yes	Positive	ND	ND	ND	Acceptable	Yes	Positive	ND	ND	ND	Incorrect	Yes	Positive	Trypanosome	ND	ND
53	Referral Hospital	Kasaï Oriental	Malaria, HAT and Filariasis	Thick blood film and RDT	SD BIOLINE Malaria Ag P.f/Pan	Thick blood film and CATT	4131	0	1399	33.8659	4	No	ND	ND	Not trained	No	ND	First time	Giemsa	ND	Stock solution	Ambulant provider	Water tap	Dilution: 1/10	2013-11-07	2013-11-18	Yes	Negative	ND	ND	ND	Correct	Yes	Positive	P. falciparum et P. vivax	ND	1648	Acceptable	Yes	Negative	ND	ND	ND	Incorrect	Yes	Positive	Trypanosome	ND	ND
54	Health Center	Equateur	Malaria and Filariasis	Thick blood film and RDT	Paracheck Malaria Ag P.f	ND	56	6	37	76.7857	ND	No	ND	ND	Not trained	No	ND	First time	Giemsa	ND	Stock solution	Ambulant provider	Buffered water	Dilution: 1/10	ND	ND	Yes	Negative	ND	ND	ND	Correct	No	ND	ND	ND	ND	ND	Yes	Positive	Trypanosome	ND	ND	Incorrect	Yes	Positive	Trypanosome	ND	ND
55	Health Center	Province Orientale	Malaria and Filariasis	Thick blood film and RDT	SD BIOLINE Malaria Ag P.f/Pan	ND	ND	ND	ND	ND	2	Yes	Malaria and Tuberculosis	2013	Trained > 2011	Yes	Yes	EQA 2011	Giemsa	ND	Stock solution	Ambulant provider	Buffered water	Dilution: 1/10	10/11/2013	23/11/2013	Yes	Negative	ND	ND	ND	Correct	Yes	Negative	ND	ND	ND	Incorrect	Yes	Negative	ND	ND	ND	Incorrect	Yes	Negative	ND	ND	ND
56	Health Center	Katanga	Malaria and Filariasis	Thick blood film and RDT	SD BIOLINE Malaria Ag P.f/Pan	ND	825	0	279	33.8182	1	Yes	Malaria and Tuberculosis	2005	Trained < 2011	No	ND	First time	Giemsa	MERCK	Stock solution	National malaria control programme	Buffered water	ND	2013-12-27	2013-12-30	Yes	Negative	ND	ND	ND	Correct	Yes	Positive	ND	ND	4571	Acceptable	Yes	Positive	ND	ND	1454	Incorrect	Yes	Negative	ND	ND	ND
57	Health Center	Province Orientale	Malaria	Thick blood film and RDT	SD BIOLINE Malaria Ag P.f/Pan	ND	ND	ND	ND	ND	ND	Yes	ND	ND	ND	Yes	Yes	EQA 2011	Giemsa	ND	Stock solution	ND	Buffered water	Dilution: 1/10	ND	ND	Yes	Negative	ND	ND	ND	Correct	Yes	Positive	P. falciparum	Trophozoïte	5210	Acceptable	Yes	Negative	ND	ND	ND	Incorrect	Yes	Positive	P. falciparum	Trophozoïte	3120
58	Referral Hospital	Sud Kivu	Malaria and Filariasis	Thick blood film and RDT	SD BIOLINE Malaria Ag P.f/Pan	ND	1787	0	209	11.6956	3	Yes	Malaria	July 2013	Trained > 2011	ND	ND	ND	Giemsa	ND	Powder	Local distributor	Buffered water	Dissolve in distilled water, phosphate and sodium buffers	ND	ND	Yes	Negative	ND	ND	ND	Correct	Yes	Positive	P. ovale	Schizonte et gamétocyte	338	Acceptable	Yes	Positive	Trypanosome et P. malariae	ND	3981	Incorrect	Yes	Positive	Trypanosome	ND	ND
59	Referral Healthcenter	Katanga	Malaria, HAT and Filariasis	Thick blood film and RDT	ND	ND	203	0	74	36.4532	2	Yes	Malaria and Tuberculosis	2004	Trained < 2011	No	ND	First time	Giemsa	ND	Stock solution	Local distributor	Distilled water	Dilution: 1/10	2013-11-09	ND	Yes	Negative	ND	ND	ND	Correct	Yes	Positive	ND	ND	2753	Acceptable	Yes	Negative	ND	ND	ND	Incorrect	Yes	Positive	ND	ND	821
60	Health Center	Bandundu	Malaria, HAT and Filariasis	Thick blood film and RDT	ND	Thick blood film	186	0	98	52.6882	1	No	ND	ND	Not trained	No	ND	First time	Giemsa	ND	Stock solution	Global Founds	Water tap	Dilution: 1/10	2014-03-05	2014-03-08	Yes	Negative	ND	ND	ND	Correct	Yes	Positive	ND	ND	ND	Acceptable	Yes	Positive	ND	ND	ND	Incorrect	Yes	Positive	Trypanosome	ND	ND
61	Referral Hospital	Province Orientale	Malaria	Thick blood film and RDT	SD BIOLINE Malaria Ag P.f/Pan	ND	1818	0	994	54.6755	2	Yes	Tuberculosis	2012	Not trained	No	ND	First time	Giemsa	MERCK	Stock solution	Purchasing office	Buffered water	Dilution: 1/10	20/11/2013	22/11/2013	Yes	Negative	ND	ND	ND	Correct	Yes	Positive	P. malariae	Trophozoïte	5720	Correct	Yes	Positive	P.falciparum	Trophozoïte	560	Incorrect	Yes	Negative	ND	ND	ND
62	Referral Healthcenter	Katanga	Malaria, HAT and Filariasis	Thick blood film	ND	Thick blood film	267	0	66	24.7191	2	No	ND	ND	Not trained	No	ND	First time	Giemsa	ND	Stock solution	Local distributor	Rainwater	ND	ND	ND	Yes	Negative	ND	ND	ND	Correct	Yes	Positive	P. malariae	Trophozoïte	1440	Correct	Yes	Positive	P.falciparum	Trophozoïte	ND	Incorrect	Yes	Positive	Trypanosome	ND	ND
63	Referral Hospital	Sud Kivu	Malaria	Thick blood film and RDT	SD BIOLINE Malaria Ag P.f/Pan	ND	178	0	0	0	2	No	ND	ND	Not trained	No	ND	First time	Giemsa	ND	Stock solution	Purchasing office	Water tap	ND	ND	ND	Yes	Negative	ND	ND	ND	Correct	Yes	Negative	ND	ND	ND	Incorrect	Yes	Positive	Trypanosome	ND	ND	Incorrect	Yes	Negative	ND	ND	ND
64	Health Center	Bandundu	Malaria, HAT and Filariasis	Thick blood film and RDT	ND	Thick blood film	281	0	87	30.9609	2	No	ND	ND	Not trained	No	ND	First time	Giemsa	ND	Stock solution	Ambulant provider	ND	ND	2013-11-05	2013-11-09	Yes	Negative	ND	ND	ND	Correct	Yes	Positive	ND	ND	ND	Acceptable	Yes	Positive	Trypanosome	ND	ND	Incorrect	Yes	Positive	Trypanosome	ND	ND
65	Health Center	Bas-Congo	ND	ND	ND	ND	ND	ND	ND	ND	ND	ND	ND	ND	ND	ND	ND	ND	ND	ND	ND	ND	ND	ND	2013-10-30	ND	Yes	Positive	Plasmodium	ND	ND	Incorrect	Yes	Positive	Plasmodium	ND	ND	Acceptable	Yes	Positive	Plasmodium	ND	ND	Incorrect	Yes	Negative	ND	ND	ND
66	Health Center	Kinshasa	Malaria, HAT and Filariasis	Thick blood film	ND	ND	ND	ND	ND	ND	3	No	ND	ND	Not trained	Yes	Yes	EQA 2011	Giemsa	RAL	Stock solution	Local distributor	Water tap	Dilution: 1/10	2013-11-30	2013-12-12	Yes	Negative	ND	ND	ND	Correct	Yes	Positive	P. malariae	Trophozoïte	6634	Correct	Yes	Positive	P.falciparum	Trophozoïte	2000	Incorrect	Yes	Positive	Trypanosome	ND	ND
67	Other health facilities	Kinshasa	Malaria, HAT and Filariasis	Thick blood film and RDT	SD BIOLINE Malaria Ag P.f/Pan	Thick blood film	732	0	0	0	ND	Yes	Malaria	2013	Trained > 2011	Yes	No	EQA 2011	Giemsa	RAL	Stock solution	Local distributor	Buffered water	Dilution: 1/10	ND	ND	Yes	Negative	ND	ND	ND	Correct	Yes	Positive	P. falciparum	Trophozoïte	390	Acceptable	Yes	Positive	P.falciparum	Trophozoïte	12114	Incorrect	Yes	Positive	Trypanosome	ND	ND
68	Health Center	Bandundu	Malaria	Thick blood film and RDT	ND	ND	96	0	46	47.9167	1	No	ND	ND	Not trained	No	ND	First time	Giemsa	ND	Stock solution	Ambulant provider	Water tap	Dilution: 1/10	2013-11-08	2013-11-18	Yes	Positive	P. falciparum	Trophozoïte	160	Incorrect	Yes	Negative	ND	ND	ND	Incorrect	Yes	Positive	P.malariae	Trophozoïte	60	Incorrect	Yes	Negative	ND	ND	ND
69	Health Center	Bas-Congo	Malaria and HAT	Thick blood film	ND	Thick blood film	563	0	306	54.3517	3	No	ND	ND	Not trained	No	ND	First time	Giemsa	ND	Working solution	National malaria control programme	Buffered water	Dilution: 1/10	2013-10-28	2013-10-28	Yes	Negative	ND	ND	ND	Correct	Yes	Positive	P. falciparum	Trophozoïte	ND	Acceptable	Yes	Positive	P.falciparum	Trophozoïte	ND	Incorrect	Yes	Positive	Trypanosome	ND	ND
70	Referral Hospital	Sud Kivu	Malaria and HAT	Thick blood film and RDT	SD BIOLINE Malaria Ag P.f/Pan	Thick blood film	1556	0	11	0.706941	2	Yes	Tuberculosis	2006	Not trained	Yes	ND	EQA 2011	Giemsa	ND	Stock solution	Local distributor	Water tap	Dilution: 1/10	11/11/2013	19/11/2013	Yes	Negative	ND	ND	ND	Correct	Yes	Positive	P. falciparum	Trophozoïte	2200	Acceptable	Yes	Positive	Trypanosome	ND	6588	Incorrect	Yes	Positive	Trypanosome	ND	ND
71	Referral Healthcenter	Kasaï Occidental	Malaria	Thick blood film and RDT	SD BIOLINE Malaria Ag P.f/Pan	ND	629	0	409	65.0238	2	No	ND	ND	Not trained	No	ND	First time	Giemsa	ND	Stock solution	Ambulant provider	Water tap	ND	2013-11-09	ND	Yes	Negative	ND	ND	ND	Correct	Yes	Positive	P. malariae	Schizonte	857	Correct	Yes	Positive	P.falciparum	Trophozoïte	3600782779	Incorrect	Yes	Positive	Trypanosome	ND	ND
72	Health Center	Bas-Congo	Malaria	Thick blood film and RDT	SD BIOLINE Malaria Ag P.f/Pan	Thick blood film and CATT	2833	0	2204	77.7974	ND	Yes	Malaria	ND	Trained, time not given	Yes	Yes	EQA 2011	Giemsa	ND	Working solution	National malaria control programme	Buffered water	Dilution: 1/10	ND	ND	Yes	Positive	ND	ND	ND	Incorrect	Yes	Positive	ND	Trophozoïte	ND	Acceptable	Yes	Negative	ND	ND	ND	Incorrect	Yes	Positive	ND	Trophozoïte	ND
73	Referral Hospital	Kasaï Oriental	Malaria, HAT and Filariasis	Thick blood film and RDT	ND	Thick blood film	1127	0	1024	90.8607	3	Yes	Tuberculosis	May 2006	Not trained	No	ND	First time	Giemsa	ND	Stock solution	Ambulant provider	Buffered water	Dilution: 1/10	2013-11-01	2013-11-11	Yes	Negative	ND	ND	ND	Correct	Yes	Positive	P. falciparum et P. ovale	Trophozoïte et schizonte	1648	Acceptable	Yes	Positive	Trypanosome	ND	ND	Incorrect	Yes	Positive	Trypanosome	ND	ND
74	Referral Healthcenter	Bas-Congo	Malaria, HAT and Filariasis	Thick blood film and RDT	SD BIOLINE Malaria Ag P.f/Pan	Thick blood film	1591	0	1504	94.5317	2	Yes	Malaria	2013-06-01	Trained > 2011	No	ND	First time	Giemsa	ND	Working solution	Local distributor	Buffered water	Dilution: 1/10	ND	ND	Yes	Positive	P. falciparum	Schizonte	217	Incorrect	Yes	Negative	ND	ND	ND	Incorrect	Yes	Positive	P. ovale	Gamétocyte	317	Incorrect	Yes	Negative	ND	ND	ND
75	Health Center	Katanga	Malaria, HAT and Filariasis	Thick blood film	ND	Thick blood film	1450	0	947	65.3103	3	No	ND	ND	Not trained	No	ND	First time	Giemsa	ND	Stock solution	Purchasing office	Water tap	ND	ND	ND	Yes	Negative	ND	ND	ND	Correct	Yes	Positive	P. falciparum	Trophozoïte	4267	Acceptable	Yes	Negative	ND	ND	ND	Incorrect	Yes	Negative	ND	ND	ND
76	Health Center	Katanga	Malaria	Thick blood film	ND	ND	227	0	0	0	1	No	ND	ND	Not trained	No	ND	First time	Giemsa	ND	Stock solution	Ambulant provider	ND	ND	2013-10-31	ND	Yes	Negative	ND	ND	ND	Correct	Yes	Negative	ND	ND	ND	Incorrect	Yes	Positive	P.falciparum	Trophozoïte	96	Incorrect	Yes	Negative	ND	ND	ND
77	Referral Healthcenter	Kasaï Occidental	Malaria and Filariasis	Thick blood film and RDT	SD BIOLINE Malaria Ag P.f/Pan	ND	ND	ND	ND	ND	3	No	ND	ND	Not trained	No	ND	First time	Giemsa	ND	Stock solution	National malaria control programme	Buffered water	Dilution: 1/10	2013-11-16	ND	Yes	Negative	ND	ND	ND	Correct	Yes	Positive	P. falciparum et P. malariae	Merozoïtes	ND	Acceptable	Yes	Positive	P.falciparum	Mérozoïte	8000	Incorrect	Yes	Positive	P. falciparum	Mérozoïtes	6588
78	Referral Hospital	Kasaï Oriental	Malaria, HAT and Filariasis	Thick blood film	ND	Thick blood film	1884	0	773	41.0297	2	No	ND	ND	Not trained	No	ND	First time	Giemsa	ND	Stock solution	Purchasing office	Buffered water	Dilution: 1/10	2013-10-28	2013-11-08	Yes	Negative	ND	ND	ND	Correct	Yes	Positive	P. falciparum	Gamétocyte	160	Acceptable	Yes	Negative	ND	ND	ND	Incorrect	Yes	Positive	Trypanosome	Gamétocytes	ND
79	Referral Hospital	Province Orientale	Malaria	Thick blood film and RDT	SD BIOLINE Malaria Ag P.f/Pan	ND	412	0	192	46.6019	6	No	ND	ND	Not trained	No	ND	First time	Giemsa	ND	Stock solution	Local distributor	ND	ND	10/11/2013	31/01/2014	Yes	Negative	ND	ND	ND	Correct	Yes	Positive	P. falciparum	Trophozoïte	1870	Acceptable	Yes	Positive	Trypanosome	Trophozoïte	ND	Incorrect	Yes	Positive	P. falciparum	Trophozoïte	6710
80	Referral Hospital	Kinshasa	Malaria, HAT and Filariasis	Thick blood film	ND	Thick blood film	5159	0	0	0	ND	No	ND	ND	Not trained	Yes	No	EQA 2011	Giemsa	PARK	Stock solution	Local distributor	Water tap	ND	ND	ND	Yes	Negative	ND	ND	ND	Correct	Yes	Positive	P. malariae	Trophozoïte	240	Correct	Yes	Positive	Trypanosome, P. falciparum et P. malariae	Trophozoïte	5884	Acceptable	Yes	Positive	Trypanosome	ND	ND
81	Health Center	Kasaï Oriental	Malaria, HAT and Filariasis	Thick blood film and RDT	SD BIOLINE Malaria Ag P.f/Pan	Thick blood film	648	0	377	58.179	1	No	ND	ND	Not trained	No	ND	First time	Giemsa	ND	Stock solution	Ambulant provider	Water tap	ND	ND	ND	Yes	Negative	ND	ND	ND	Correct	Yes	Positive	P. falciparum	Trophozoïte et schizonte	ND	Acceptable	Yes	Negative	ND	ND	ND	Incorrect	Yes	Positive	Trypanosome	ND	ND
82	Referral Hospital	Kinshasa	Malaria	Thick blood film	ND	ND	12632	0	0	0	ND	Yes	Malaria	2013-09-01	Trained > 2011	No	ND	First time	Giemsa	ND	Stock solution	Ambulant provider	Buffered water	ND	ND	ND	Yes	Negative	ND	ND	ND	Correct	Yes	Positive	P. falciparum	Trophozoïte et schizonte	4000	Acceptable	Yes	Positive	P. falciparum et P. malariae	Trophozoïte	16000	Incorrect	Yes	Negative	ND	ND	ND
83	Health Center	Katanga	Malaria	Thick blood film	ND	Thick blood film	978	0	106	10.8384	3	No	ND	ND	Not trained	Yes	ND	EQA 2011	Giemsa	ND	Powder	Ambulant provider	Water tap	ND	ND	ND	Yes	Negative	ND	ND	ND	Correct	Yes	Positive	P. falciparum	Trophozoïte	800	Acceptable	Yes	Positive	P.falciparum	Trophozoïte	4500	Incorrect	Yes	Positive	Trypanosome	ND	ND
84	Health Center	Katanga	Malaria, HAT and Filariasis	Thick blood film	ND	Thick blood film	2500	0	0	0	6	No	ND	ND	Not trained	Yes	Yes	EQA 2011	Giemsa	ND	Stock solution	Local distributor	Distilled water	Dilution: 1/10	2013-10-29	2013-11-08	Yes	Positive	Plasmodium	ND	4941	Incorrect	No	ND	ND	ND	ND	ND	Yes	Positive	plasmodium	ND	1793	Incorrect	Yes	Positive	Plasmodium	ND	645
85	Referral Hospital	Kinshasa	Malaria	Thick blood film and RDT	SD BIOLINE Malaria Ag P.f/Pan	ND	1728	0	0	0	4	Yes	Malaria	2008	Trained < 2011	No	ND	First time	Giemsa	RAL	Stock solution	Local distributor	Distilled water	Dilution: 1/10	2013-11-29	ND	Yes	Negative	ND	ND	ND	Correct	Yes	Positive	P. falciparum	Schizonte	2909	Acceptable	Yes	Negative	ND	ND	ND	Incorrect	Yes	Positive	Trypanosome	ND	ND
86	Referral Healthcenter	Maniema	Malaria and Filariasis	Thick blood film and RDT	ND	ND	400	0	ND	ND	1	No	ND	ND	Not trained	No	ND	First time	Giemsa	ND	Working solution	Ambulant provider	ND	ND	ND	ND	Yes	Negative	ND	ND	ND	Correct	Yes	Negative	ND	ND	ND	Incorrect	Yes	Negative	ND	ND	ND	Incorrect	Yes	Negative	ND	ND	ND
87	Referral Hospital	Kinshasa	Malaria, HAT and Filariasis	Thick blood film and RDT	SD BIOLINE Malaria Ag P.f/Pan	Thick blood film	2782	0	0	0	4	Yes	Malaria	2006	Trained < 2011	Yes	No	EQA 2011	Giemsa	ND	Stock solution	Local distributor	Water tap	Dilution: 1/10	ND	2013-12-02	Yes	Negative	ND	ND	ND	Correct	Yes	Positive	P. falciparum	Schizonte et gamétocyte	ND	Acceptable	Yes	Positive	Trypanosome	ND	ND	Incorrect	Yes	Positive	Trypanosome	ND	ND
88	Health Center	Province Orientale	Malaria, HAT and Filariasis	Thick blood film and RDT	SD BIOLINE Malaria Ag P.f/Pan	Thick blood film	6900	36	3620	52.9855	2	Yes	Malaria	2009	Trained < 2011	No	ND	First time	Giemsa	ND	Stock solution	Ambulant provider	Buffered water	Dissolve in distilled water, phosphate and sodium buffers	10/11/2013	23/12/2013	Yes	Negative	ND	ND	ND	Correct	Yes	Positive	P. falciparum	ND	1052	Acceptable	Yes	Positive	Trypanosome	ND	ND	Incorrect	Yes	Positive	Trypanosome	ND	ND
89	Other health facilities	Kasaï Occidental	Malaria, HAT and Filariasis	Thick blood film and RDT	SD BIOLINE Malaria Ag P.f/Pan	ND	ND	ND	ND	ND	3	Yes	Malaria	2013	Trained > 2011	Yes	No	EQA 2011	Giemsa	ND	Stock solution	Global Founds	Buffered water	Dilution: 1/10	ND	ND	Yes	Negative	ND	ND	ND	Correct	Yes	Positive	P. falciparum et P. malariae	Trophozoïte	ND	Acceptable	Yes	Positive	P. falciparum et P. malariae	Trophozoïte	ND	Incorrect	Yes	Positive	Trypanosome	ND	ND
90	Referral Hospital	Kasaï Oriental	Malaria and Filariasis	Thick blood film and RDT	SD BIOLINE Malaria Ag P.f/Pan	Thick blood film, CATT, CTC, and mAECT	1384	1	244	17.7023	2	No	ND	ND	Not trained	No	ND	First time	Giemsa	ND	Stock solution	Ambulant provider	Buffered water	Dilution: 1/10	2013-11-11	2013-11-15	Yes	Negative	ND	ND	ND	Correct	Yes	Positive	P. falciparum et P. ovale	Trophozoïte	1120	Acceptable	Yes	Negative	ND	ND	ND	Incorrect	Yes	Positive	Trypanosome	ND	ND
91	Health Center	Sud Kivu	Malaria, HAT and Filariasis	Thick blood film and RDT	SD BIOLINE Malaria Ag P.f/Pan	ND	1608	0	61	3.79353	2	Yes	Malaria	July 2013	Trained > 2011	No	ND	First time	Giemsa	Avonchem	Stock solution	Ambulant provider	Buffered water	Dilution: 1/10	12/11/2013	19/11/2012	Yes	Negative	ND	ND	ND	Correct	Yes	Positive	P. malariae	Trophozoïte et schizonte	3029	Correct	Yes	Positive	Trypanosome	ND	ND	Incorrect	Yes	Positive	Trypanosome	ND	ND
92	Health Center	Katanga	Malaria, HAT and Filariasis	Thick blood film	ND	Thick blood film	4364	0	1010	23.1439	ND	No	ND	ND	Not trained	No	ND	First time	Giemsa	ND	Stock solution	Local distributor	Water tap	ND	ND	ND	Yes	Negative	ND	ND	ND	Correct	Yes	Positive	P. falciparum et P. malariae	Trophozoïte, schizonte et gamétocyte	1888	Acceptable	Yes	Negative	ND	ND	ND	Incorrect	Yes	Positive	Trypanosome	ND	ND
93	Referral Hospital	Katanga	Malaria, HAT and Filariasis	Thick blood film	ND	Thick blood film and CTC	1350	0	252	18.6667	2	Yes	Malaria and Tuberculosis	2007	Trained < 2011	No	ND	First time	Giemsa	Cypress	Stock solution	Ambulant provider	Rainwater	ND	2013-11-11	2013-11-19	Yes	Negative	ND	ND	ND	Correct	Yes	Positive	P. falciparum	Trophozoïte	2800	Acceptable	Yes	Positive	P.falciparum	Trophozoïte	1100	Incorrect	Yes	Negative	ND	ND	ND
94	Referral Hospital	Kasaï Oriental	Malaria, HAT and Filariasis	Thick blood film	ND	ND	ND	ND	ND	ND	2	No	ND	ND	Not trained	No	ND	First time	Giemsa	ACTU ALL CHEMICAL	Stock solution	Ambulant provider	Buffered water	ND	ND	ND	Yes	Positive	P. malariae	ND	ND	Incorrect	Yes	Positive	P. falciparum	ND	ND	Acceptable	Yes	Positive	P.malariae	ND	ND	Incorrect	Yes	Negative	ND	ND	ND
95	Health Center	Kasaï Occidental	Malaria	Thick blood film	ND	CATT	320	5	201	64.375	2	No	ND	ND	Not trained	ND	ND	ND	Giemsa	ND	Stock solution	Local distributor	Water tap	Dilution: 1/3	ND	ND	Yes	Negative	ND	ND	ND	Correct	Yes	Negative	ND	ND	ND	Incorrect	Yes	Negative	ND	ND	ND	Incorrect	Yes	Positive	P. falciparum	Trophozoïte	2370
96	Health Center	Province Orientale	Malaria	Thick blood film and RDT	SD BIOLINE Malaria Ag P.f/Pan	ND	ND	ND	ND	ND	ND	Yes	Malaria	ND	Trained, time not given	No	ND	First time	Giemsa	MERCK	Stock solution	ND	Buffered water	Dilution: 1/10	ND	ND	Yes	Positive	P. falciparum	Trophozoïte	7730	Incorrect	Yes	Positive	P. falciparum	Trophozoïte	1380	Acceptable	Yes	Negative	ND	ND	ND	Incorrect	Yes	Positive	Trypanosome	ND	ND
97	Referral Hospital	Katanga	Malaria, HAT and Filariasis	Thick blood film	ND	Thick blood film	9660	0	3000	31.0559	4	No	ND	ND	Not trained	No	ND	First time	Giemsa	MERCK	Powder	Ambulant provider	Distilled water	Dilution: 1/2	29/10/2013	5/11/2013	Yes	Negative	ND	ND	ND	Correct	Yes	Positive	P. falciparum	Trophozoïte	7384	Acceptable	Yes	Negative	ND	ND	ND	Incorrect	Yes	Positive	Trypanosome	ND	ND
98	Provincial laboratories	Katanga	Malaria and HAT	Thick blood film	ND	Thick blood film	484	0	105	21.6942	5	Yes	Malaria	July 2013	Trained > 2011	No	ND	First time	Giemsa	Cypress	Stock solution	Purchasing office	Buffered water	ND	30/10/2013	13/11/2013	Yes	Negative	ND	ND	ND	Correct	Yes	Positive	P. falciparum	Trophozoïte	831	Acceptable	Yes	Positive	P.falciparum	Trophozoïte	194	Incorrect	Yes	Positive	Trypanosome	ND	ND
99	Referral Hospital	Kasaï Occidental	Malaria, HAT and Filariasis	Thick blood film and RDT	SD BIOLINE Malaria Ag P.f/Pan	Thick blood film and CATT	3159	0	2515	79.6138	3	Yes	Malaria	2011	Trained > 2011	Yes	Yes	EQA 2011	Giemsa	Rosmalen	Stock solution	NGO	Water tap	ND	2013-11-16	2013-11-21	Yes	Negative	ND	ND	ND	Correct	Yes	Positive	P. falciparum	Trophozoïte et gamétocyte	102	Acceptable	Yes	Positive	P.falciparum	Trophozoïte	267	Incorrect	Yes	Positive	Trypanosome	ND	ND
100	Health Center	Katanga	Malaria, HAT and Filariasis	Thick blood film and RDT	ND	Thick blood film and CTC	596	0	316	53.0201	1	No	ND	ND	Not trained	No	ND	First time	Giemsa	ND	Stock solution	Purchasing office	Water tap	Dilution: 1/10	1/11/2013	16/11/2013	Yes	Negative	ND	ND	ND	Correct	Yes	Positive	P. falciparum	Trophozoïte	4000	Acceptable	Yes	Positive	Trypanosome et P. falciparum	Trophozoïte	1600	Acceptable	Yes	Positive	Trypanosome	ND	ND
101	Referral Hospital	Kasaï Occidental	Malaria and Filariasis	Thick blood film and RDT	SD BIOLINE Malaria Ag P.f/Pan	ND	494	0	312	63.1579	1	No	ND	ND	Not trained	Yes	No	EQA 2011	Giemsa	ND	Stock solution	Ambulant provider	Rainwater	ND	ND	ND	Yes	Negative	ND	ND	ND	Correct	Yes	Positive	P. falciparum	ND	890	Acceptable	Yes	Positive	P.falciparum	ND	1100	Incorrect	Yes	Negative	ND	ND	ND
102	Referral Hospital	Kasaï Oriental	Malaria, HAT and Filariasis	Thick blood film and RDT	SD BIOLINE Malaria Ag P.f/Pan	Thick blood film and CATT	ND	ND	ND	ND	4	Yes	Malaria	1905-07-03	Trained < 2011	Yes	No	EQA 2011	Giemsa	ND	Stock solution	Global Founds	Buffered water	Buffer tablet/ 1 liter of distilled water	2013-11-09	2013-11-21	Yes	Negative	ND	ND	ND	Correct	Yes	Positive	Plasmodium	Trophozoïte	1104	Acceptable	No	ND	ND	ND	ND	ND	Yes	Positive	Trypanosome	ND	ND
103	Referral Hospital	Kasaï Oriental	Malaria, HAT and Filariasis	Thick blood film and RDT	SD BIOLINE Malaria Ag P.f/Pan	Thick blood film and CATT	3357	0	0	0	8	Yes	Malaria	July 2013	Trained > 2011	Yes	No	EQA 2011	Giemsa	Avonchem	Stock solution	Ambulant provider	Buffered water	Buffer tablet/ 1 liter of distilled water	2013-10-31	2013-11-07	Yes	Negative	ND	ND	ND	Correct	Yes	Positive	P. falciparum	Trophozoïte et schizonte	5671	Acceptable	Yes	Positive	P.falciparum	Trophozoïte	269	Incorrect	Yes	Positive	Trypanosome	ND	ND
104	Health Center	Bandundu	Malaria, HAT and Filariasis	RDT	ND	Thick blood film	156	0	48	30.7692	3	No	ND	ND	Not trained	No	ND	First time	Giemsa	ND	Stock solution	Purchasing office	ND	ND	2013-11-07	2013-11-17	Yes	Positive	P. falciparum	Trophozoïte	60	Incorrect	Yes	Positive	P. falciparum	Trophozoïte	56	Acceptable	Yes	Positive	P.malariae	Trophozoïte	96	Incorrect	Yes	Negative	ND	ND	ND
105	Referral Hospital	Katanga	Malaria and Filariasis	Thick blood film and RDT	ND	ND	ND	ND	ND	ND	9	No	ND	ND	Not trained	No	ND	First time	Giemsa	Cypress	Stock solution	Local distributor	Water tap	Dilution: 1/10	ND	ND	Yes	Negative	ND	ND	ND	Correct	Yes	Positive	ND	Trophozoïte	ND	Acceptable	Yes	Negative	ND	ND	ND	Incorrect	Yes	Positive	Loa loa	ND	ND
106	Referral Hospital	Sud Kivu	Malaria, HAT and Filariasis	Thick blood film and RDT	Paracheck Malaria Ag P.f	Thick blood film	1324	0	15	1.13293	5	Yes	Malaria	July 2010	Trained < 2011	No	ND	First time	Giemsa	ACTU ALL CHEMICAL	Stock solution	Purchasing office	Buffered water	Buffer tablet/ 1 liter of distilled water	15/11/2013	19/11/2013	Yes	Negative	ND	ND	ND	Correct	Yes	Positive	P. malariae	Trophozoïte, schizonte et gamétocyte	4360	Correct	Yes	Positive	Trypanosome et P. falciparum	Trophozoïte	ND	Acceptable	Yes	Positive	Trypanosome	Trophozoïte	763
107	Referral Hospital	Province Orientale	Malaria	Thick blood film	ND	ND	714	0	405	56.7227	2	No	ND	ND	Not trained	Yes	Yes	EQA 2011	Giemsa	ND	Stock solution	Ambulant provider	Buffered water	Dilution: 1/10	7/11/2013	14/11/2013	Yes	Negative	ND	ND	ND	Correct	Yes	Positive	P. malariae	Trophozoïte, schizonte et gamétocyte	ND	Correct	Yes	Negative	ND	ND	ND	Incorrect	Yes	Positive	Trypanosome	ND	ND
108	Health Center	Province Orientale	Malaria	Thick blood film and RDT	SD BIOLINE Malaria Ag P.f/Pan	Thick blood film and RDT	878	0	310	35.3075	1	No	ND	ND	Not trained	Yes	Yes	EQA 2011	Giemsa	ND	Stock solution	Purchasing office	Distilled water	Dilution: 1/10	ND	ND	Yes	Negative	ND	ND	ND	Correct	Yes	Positive	P. falciparum	Trophozoïte	1252	Acceptable	Yes	Positive	P.falciparum	Trophozoïte	2160	Incorrect	Yes	Positive	ND	ND	ND
109	Health Center	Bas-Congo	Malaria	Thick blood film and RDT	ND	ND	1195	0	943	78.9121	2	No	ND	ND	Not trained	No	ND	First time	Giemsa	ND	Stock solution	Purchasing office	Water tap	Dilution: 1/10	ND	ND	Yes	Negative	ND	ND	ND	Correct	Yes	Negative	ND	ND	ND	Incorrect	Yes	Negative	ND	ND	ND	Incorrect	Yes	Positive	P. falciparum	ND	ND
110	Health Center	Kasaï Occidental	Malaria, HAT and Filariasis	Thick blood film and RDT	SD BIOLINE Malaria Ag P.f/Pan	Thick blood film and CTC	512	0	426	83.2031	1	No	ND	ND	Not trained	No	ND	First time	Giemsa	ND	Stock solution	Purchasing office	Water tap	Dilution: 1/10	ND	ND	Yes	Positive	P. falciparum	Trophozoïte	ND	Incorrect	Yes	Positive	P. falciparum	Trophozoïte	ND	Acceptable	Yes	Positive	P.falciparum	Trophozoïte	ND	Incorrect	Yes	Negative	ND	ND	ND
111	Health Center	Province Orientale	Malaria	Thick blood film and RDT	SD BIOLINE Malaria Ag P.f/Pan	ND	528	0	342	64.7727	3	No	ND	ND	Not trained	No	ND	First time	Giemsa	ND	Working solution	Local distributor	Distilled water	ND	ND	ND	Yes	Positive	ND	ND	ND	Incorrect	Yes	Negative	ND	ND	ND	Incorrect	Yes	Positive	plasmodium	Trophozoïte	81	Incorrect	Yes	Negative	ND	ND	ND
112	Referral Hospital	Kinshasa	Malaria and Filariasis	ND	ND	ND	98	0	0	0	1	No	ND	ND	Not trained	No	ND	First time	Giemsa	ND	Stock solution	Local distributor	Buffered water	Dilution: 1/10	2013-11-30	2013-12-22	Yes	Negative	ND	ND	ND	Correct	Yes	Positive	ND	Trophozoïte	ND	Acceptable	Yes	Positive	plasmodium	Trophozoïte	ND	Incorrect	Yes	Positive	ND	ND	ND
113	Referral Hospital	Kinshasa	Malaria	Thick blood film and RDT	SD BIOLINE Malaria Ag P.f/Pan	ND	5233	0	0	0	6	Yes	Malaria and Tuberculosis	2012	Trained > 2011	Yes	Yes	EQA 2011	Giemsa	MERCK	Stock solution	Local distributor	Buffered water	ND	2014-01-27	2014-01-31	Yes	Negative	ND	ND	ND	Correct	Yes	Positive	P. falciparum	Trophozoïte	51200	Acceptable	Yes	Negative	ND	ND	ND	Incorrect	Yes	Positive	Trypanosome	ND	ND
114	Other health facilities	Province Orientale	Malaria, HAT and Filariasis	Thick blood film and RDT	SD BIOLINE Malaria Ag P.f/Pan	Thick blood film	345	0	26	7.53623	5	No	ND	ND	Not trained	No	ND	First time	Giemsa	Cypress	Stock solution	Local distributor	ND	ND	18/11/2013	26/12/2013	Yes	Negative	ND	ND	ND	Correct	Yes	Positive	P. malariae	Trophozoïte et schizonte	623	Correct	Yes	Positive	P.falciparum	Trophozoïte	22	Incorrect	Yes	Positive	Trypanosome	ND	ND
115	Health Center	Kasaï Oriental	Malaria, HAT and Filariasis	Thick blood film	ND	Thick blood film and CATT	147	0	0	0	ND	No	ND	ND	Not trained	No	ND	First time	Giemsa	ND	Stock solution	Ambulant provider	Buffered water	Dilution: 1/10	2013-11-08	2013-11-15	Yes	Positive	ND	Trophozoïte et schizonte	ND	Incorrect	Yes	Negative	ND	ND	ND	Incorrect	Yes	Positive	ND	Trophozoïte et schizonte	ND	Incorrect	Yes	Positive	Plamsodium et Microfilaire	ND	ND
116	Health Center	Kasaï Occidental	Malaria, HAT and Filariasis	Thick blood film and RDT	SD BIOLINE Malaria Ag P.f/Pan	ND	1092	0	931	85.2564	2	No	ND	ND	Not trained	No	ND	First time	Giemsa	ND	Stock solution	Ambulant provider	Buffered water	Dilution: 1/10	ND	ND	Yes	Negative	ND	ND	ND	Correct	Yes	Positive	P. falciparum et P. malariae	Trophozoïte	ND	Acceptable	Yes	Positive	ND	ND	ND	Incorrect	Yes	Positive	Trypanosome	ND	ND
117	Referral Healthcenter	Kasaï Oriental	Malaria, HAT and Filariasis	Thick blood film and RDT	ND	ND	ND	ND	ND	ND	1	No	ND	ND	Not trained	No	ND	First time	Giemsa	ND	Stock solution	Ambulant provider	Buffered water	Dilution: 1/10	2013-11-13	ND	Yes	Positive	P. falciparum	Trophozoïte	ND	Incorrect	Yes	Negative	ND	ND	ND	Incorrect	Yes	Positive	P.falciparum	Trophozoïte et schizonte	ND	Incorrect	Yes	Positive	Microfilaire	ND	ND
118	Health Center	Bandundu	Malaria, HAT and Filariasis	Thick blood film	ND	Thick blood film	386	0	73	18.9119	ND	No	ND	ND	Not trained	No	ND	First time	Giemsa	ND	Stock solution	Ambulant provider	ND	ND	2014-03-04	2014-03-11	Yes	Negative	ND	ND	ND	Correct	Yes	Positive	ND	ND	ND	Acceptable	Yes	Positive	ND	ND	ND	Incorrect	Yes	Negative	ND	ND	ND
119	Referral Hospital	Katanga	Malaria	Thick blood film	ND	ND	ND	ND	ND	ND	2	No	ND	ND	Not trained	No	ND	First time	Giemsa	ND	Stock solution	Local distributor	Water tap	ND	ND	ND	Yes	Negative	ND	ND	ND	Correct	Yes	Negative	ND	ND	ND	Incorrect	Yes	Positive	ND	ND	ND	Incorrect	Yes	Negative	ND	ND	ND
120	Health Center	Kasaï Oriental	Malaria, HAT and Filariasis	Thick blood film and RDT	SD BIOLINE Malaria Ag P.f/Pan	Thick blood film	174	0	0	0	ND	Yes	Malaria	July 2013	Trained > 2011	No	ND	First time	Giemsa	ND	Stock solution	Ambulant provider	ND	ND	2013-10-07	2013-10-19	Yes	Negative	ND	ND	ND	Correct	Yes	Positive	P. falciparum	ND	ND	Acceptable	Yes	Positive	Plasmodium	ND	ND	Incorrect	Yes	Positive	Trypanosome	ND	ND
121	Health Center	Bas-Congo	Malaria	Thick blood film	ND	ND	ND	ND	ND	ND	1	No	ND	ND	Not trained	No	ND	First time	Giemsa	ND	Working solution	Ambulant provider	Water tap	Dilution: 1/10	2013-10-31	2013-11-01	Yes	Positive	ND	Trophozoïte	ND	Incorrect	No	ND	ND	ND	ND	ND	Yes	Negative	ND	ND	ND	Incorrect	Yes	Negative	ND	ND	ND
122	Health Center	Province Orientale	Malaria	Thick blood film and RDT	SD BIOLINE Malaria Ag P.f/Pan	ND	241	0	33	13.6929	2	Yes	Malaria	July 2013	Trained > 2011	No	ND	First time	Giemsa	MERCK	Stock solution	NGO	Buffered water	Buffer tablet/ 1 liter of distilled water	25/10/2013	18/11/2013	Yes	Negative	ND	ND	ND	Correct	Yes	Positive	P. malariae	Trophozoïte	1438	Correct	Yes	Positive	plasmodium	Trophozoïte	96	Incorrect	Yes	Positive	Trypanosome	ND	ND
123	Referral Hospital	Sud Kivu	Malaria, HAT and Filariasis	Thick blood film and RDT	SD BIOLINE Malaria Ag P.f/Pan	ND	231	0	33	14.2857	2	Yes	Tuberculosis	ND	Not trained	Yes	Yes	EQA 2011	Giemsa	ND	Stock solution	Ambulant provider	Water tap	Dilution: 1/10	15/11/2013	19/11/2013	Yes	Negative	ND	ND	ND	Correct	Yes	Positive	P. falciparum	Trophozoïte	2525490196	Acceptable	Yes	Positive	Trypanosome et P. falciparum	Trophozoïte	155384615384	Acceptable	Yes	Negative	ND	ND	ND
124	Referral Hospital	Katanga	Malaria	Thick blood film	ND	ND	ND	ND	ND	ND	2	No	ND	ND	Not trained	No	ND	First time	Giemsa	ND	Stock solution	Local distributor	Distilled water	Dilution: 1/10	2013-11-12	2013-12-16	Yes	Positive	P. falciparum	ND	1767	Incorrect	Yes	Positive	P. ovale	ND	2581	Acceptable	Yes	Positive	P.falciparum	ND	1076	Incorrect	Yes	Negative	ND	ND	ND
125	Health Center	Province Orientale	Malaria	Thick blood film	ND	ND	195	0	150	76.9231	1	No	ND	ND	Not trained	No	ND	First time	Giemsa	ND	Stock solution	Purchasing office	Buffered water	Dilution: 1/10	21/11/2013	25/11/2013	Yes	Positive	ND	ND	ND	Incorrect	Yes	Positive	P. falciparum	Trophozoïte	4292	Acceptable	Yes	Positive	ND	ND	ND	Incorrect	Yes	Positive	Trypanosome	ND	ND
126	Referral Healthcenter	Province Orientale	Malaria	Thick blood film and RDT	SD BIOLINE Malaria Ag P.f/Pan	ND	790	2	210	26.8354	3	Yes	Malaria	October 2013	Trained > 2011	Yes	Yes	EQA 2011	Giemsa	ND	Stock solution	NGO	Buffered water	Dilution: 1/10	30/10/2013	8/11/2013	Yes	Negative	ND	ND	ND	Correct	Yes	Negative	ND	ND	ND	Incorrect	Yes	Negative	ND	ND	ND	Incorrect	Yes	Positive	Trypanosome	ND	ND
127	Referral Hospital	Katanga	Malaria, HAT and Filariasis	Thick blood film and RDT	SD BIOLINE Malaria Ag P.f/Pan	Thick blood film	1776	0	0	0	2	Yes	Malaria	2006	Trained < 2011	Yes	No	EQA 2011	Giemsa	ND	Powder	Local distributor	Rainwater	ND	2013-11-01	ND	Yes	Negative	ND	ND	ND	Correct	Yes	Positive	P. falciparum	Trophozoïte	777	Acceptable	Yes	Positive	P. vivax	Trophozoïte	380	Incorrect	Yes	Positive	Trypanosome	ND	ND
128	Referral Hospital	Katanga	Malaria and Filariasis	Thick blood film	ND	ND	7517	0	3731	49.6342	2	Yes	Tuberculosis	2009	Not trained	No	ND	First time	Giemsa	Cypress	Stock solution	Local distributor	Distilled water	ND	2013-11-12	2013-12-12	Yes	Negative	ND	ND	ND	Correct	Yes	Negative	ND	ND	ND	Incorrect	Yes	Negative	ND	ND	ND	Incorrect	Yes	Positive	Trypanosome	ND	ND
129	Referral Hospital	Katanga	Malaria	Thick blood film	ND	ND	3617	0	649	17.943	9	No	ND	ND	Not trained	No	ND	First time	Giemsa	Cypress	Stock solution	Local distributor	Distilled water	ND	ND	ND	Yes	Positive	P. falciparum	ND	ND	Incorrect	Yes	Negative	ND	ND	ND	Incorrect	Yes	Negative	ND	ND	ND	Incorrect	Yes	Negative	ND	ND	ND
130	Health Center	Equateur	Malaria	Thick blood film and RDT	ND	CATT	613	0	520	84.8287	ND	No	ND	ND	Not trained	No	ND	First time	Giemsa	ND	Stock solution	Ambulant provider	Buffered water	ND	ND	ND	Yes	Negative	ND	ND	ND	Correct	Yes	Positive	P. falciparum	Trophozoïte	ND	Acceptable	Yes	Negative	ND	ND	ND	Incorrect	Yes	Negative	ND	ND	ND
131	Referral Hospital	Kasaï Oriental	Malaria, HAT and Filariasis	Thick blood film	ND	Thick blood film	1426	0	1250	87.6578	2	No	ND	ND	Not trained	No	ND	First time	Giemsa	ND	Stock solution	Ambulant provider	Distilled water	Dilution: 1/10	2013-11-30	2013-11-09	Yes	Positive	P. malariae	Trophozoïte	ND	Incorrect	Yes	Positive	P. falciparum	Trophozoïte	551	Acceptable	Yes	Positive	Microfilaire	ND	ND	Incorrect	Yes	Positive	P. malariae	Trophozoïte	ND
132	Referral Hospital	Katanga	Malaria	Thick blood film	ND	ND	ND	ND	ND	ND	2	Yes	HIV	2011	Not trained	No	ND	First time	Giemsa	ND	Stock solution	Ambulant provider	Buffered water	Dilution: 1/10	ND	ND	Yes	Negative	ND	ND	ND	Correct	Yes	Positive	P. falciparum	Trophozoïte	39	Acceptable	Yes	Positive	P.falciparum	Trophozoïte	179	Incorrect	Yes	Negative	ND	ND	ND
133	Referral Hospital	Katanga	Malaria, HAT and Filariasis	Thick blood film	ND	ND	309	0	139	44.9838	4	No	ND	ND	Not trained	No	ND	First time	Giemsa	ND	Stock solution	Ambulant provider	Distilled water	Dilution: 1/10	4/11/2013	8/11/2013	Yes	Positive	P. falciparum	Trophozoïte	717	Incorrect	Yes	Positive	P. falciparum	Trophozoïte	716	Acceptable	Yes	Negative	ND	ND	ND	Incorrect	Yes	Negative	ND	ND	ND
134	Health Center	Province Orientale	Malaria	Thick blood film and RDT	SD BIOLINE Malaria Ag P.f/Pan	ND	ND	ND	ND	ND	3	No	ND	ND	Not trained	Yes	ND	EQA 2011	Giemsa	ACTU ALL CHEMICAL	Stock solution	Ambulant provider	Water tap	Dilution: 1/10	ND	ND	Yes	Positive	P. falciparum	Trophozoïte	1185	Incorrect	No	ND	ND	ND	ND	ND	Yes	Positive	P.falciparum	ND	ND	Incorrect	No	ND	ND	ND	ND
135	Health Center	Sud Kivu	Malaria, HAT and Filariasis	Thick blood film and RDT	SD BIOLINE Malaria Ag P.f/Pan	Thick blood film and RDT	ND	ND	ND	ND	1	No	ND	ND	Not trained	No	ND	First time	Giemsa	ND	Stock solution	Local distributor	Buffered water	Dilution: 1/10	ND	ND	Yes	Negative	ND	ND	ND	Correct	Yes	Positive	P. falciparum	Trophozoïte	549	Acceptable	Yes	Positive	P.falciparum	Trophozoïte	3333	Incorrect	Yes	Negative	ND	ND	ND
136	Health Center	Bandundu	Malaria, HAT and Filariasis	Thick blood film	ND	Thick blood film	163	0	74	45.3988	2	No	ND	ND	Not trained	No	ND	First time	Giemsa	ND	Stock solution	Global Founds	ND	ND	2014-03-04	2014-03-11	Yes	Negative	ND	ND	ND	Correct	Yes	Positive	ND	ND	ND	Acceptable	Yes	Positive	ND	ND	ND	Incorrect	Yes	Negative	ND	ND	ND
137	Health Center	Bandundu	Malaria, HAT and Filariasis	ND	ND	Thick blood film	197	0	98	49.7462	ND	No	ND	ND	Not trained	No	ND	First time	Giemsa	ND	Stock solution	Local distributor	ND	ND	2013-11-11	2013-11-16	Yes	Negative	ND	ND	ND	Correct	Yes	Positive	ND	ND	ND	Acceptable	Yes	Positive	Trypanosome	ND	ND	Incorrect	Yes	Positive	Trypanosome	ND	ND
138	Health Center	Bandundu	Malaria, HAT and Filariasis	Thick blood film	ND	Thick blood film	243	0	128	52.6749	1	No	ND	ND	Not trained	No	ND	First time	Giemsa	ND	Stock solution	Global Founds	Water tap	Dilution: 1/10	2014-03-11	2014-03-15	Yes	Negative	ND	ND	ND	Correct	Yes	Positive	P. malariae	ND	ND	Correct	Yes	Positive	P.falciparum	ND	ND	Incorrect	Yes	Positive	Trypanosome	ND	ND
139	Health Center	Province Orientale	Malaria	Thick blood film and RDT	SD BIOLINE Malaria Ag P.f/Pan	Thick blood film	320	0	105	32.8125	1	No	ND	ND	Not trained	Yes	Yes	EQA 2011	ND	ND	Stock solution	Ambulant provider	ND	ND	ND	ND	Yes	Negative	ND	ND	ND	Correct	Yes	Positive	P. malariae	ND	ND	Correct	Yes	Positive	P.malariae	ND	ND	Incorrect	Yes	Positive	Plasmodium	ND	ND
140	Referral Hospital	Bas-Congo	Malaria, HAT and Filariasis	Thick blood film and RDT	ND	Thick blood film, CTC and CATT	3427	0	53	1.54654	11	Yes	Malaria and HAT	2013	Trained > 2011	Yes	Yes	EQA 2011	Giemsa	BDH	Powder	Global Founds	Buffered water	ND	ND	ND	Yes	Negative	ND	ND	ND	Correct	Yes	Positive	P. malariae	Trophozoïte et schizonte	2819	Correct	Yes	Positive	Trypanosome	ND	ND	Incorrect	Yes	Positive	Trypanosome	ND	ND
141	Health Center	Kinshasa	Malaria	Thick blood film	ND	ND	2601	0	0	0	5	No	ND	ND	Not trained	Yes	Yes	EQA 2011	Giemsa	RAL	Stock solution	Local distributor	Water tap	ND	2014-01-23	2014-04-04	Yes	Negative	ND	ND	ND	Correct	Yes	Positive	P. falciparum	Trophozoïte et schizonte	947060	Acceptable	Yes	Positive	P.falciparum	Trophozoïte	67860	Incorrect	Yes	Positive	Trypanosome	Trophozoïte	ND
142	Health Center	Equateur	Malaria, HAT and Filariasis	Thick blood film	ND	Thick blood film and CTC	57	3	35	66.6667	1	Yes	Malaria	2001	Trained < 2011	No	ND	First time	Giemsa	ND	Stock solution	Local distributor	Buffered water	Dilution: 1/10	2013-11-03	2013-11-05	Yes	Negative	ND	ND	ND	Correct	Yes	Positive	P. falciparum	Trophozoïte	4129	Acceptable	Yes	Positive	Trypanosome	ND	ND	Incorrect	Yes	Positive	Trypanosome	ND	ND
143	Health Center	Bandundu	Malaria, HAT and Filariasis	Thick blood film	ND	Thick blood film	167	0	58	34.7305	ND	No	ND	ND	Not trained	No	ND	First time	Giemsa	ND	Stock solution	Ambulant provider	ND	ND	2014-03-10	2014-03-16	Yes	Negative	ND	ND	ND	Correct	Yes	Positive	ND	ND	ND	Acceptable	Yes	Positive	ND	ND	ND	Incorrect	Yes	Negative	ND	ND	ND
144	Referral Hospital	Province Orientale	Malaria	Thick blood film and RDT	SD BIOLINE Malaria Ag P.f/Pan	Thick blood film, CATT, RDT, CTC	326	0	156	47.8528	3	Yes	Malaria	2013	Trained > 2011	No	ND	First time	Giemsa	ND	ND	NGO	Distilled water	Dilution: 1/10	5/11/2013	6/01/2014	Yes	Negative	ND	ND	ND	Correct	Yes	Positive	P. falciparum	Trophozoïte	1678	Acceptable	Yes	Positive	P.falciparum	Trophozoïte	2875	Incorrect	Yes	Positive	Trypanosome	ND	ND
145	Health Center	Kasaï Occidental	Malaria	Thick blood film and RDT	SD BIOLINE Malaria Ag P.f/Pan	ND	780	0	250	32.0513	3	Yes	Malaria	ND	Trained, time not given	Yes	No	EQA 2011	Giemsa	ND	Stock solution	Ambulant provider	Buffered water	Dilution: 1/10	ND	ND	Yes	Negative	ND	ND	ND	Correct	Yes	Negative	ND	ND	ND	Incorrect	Yes	Negative	ND	ND	ND	Incorrect	Yes	Positive	P. falciparum	Trophozoïte	ND
146	Referral Hospital	Kasaï Oriental	Malaria, HAT and Filariasis	Thick blood film and RDT	SD BIOLINE Malaria Ag P.f/Pan	Thick blood film and CTC	1819	0	1465	80.5388	5	No	ND	ND	Not trained	No	ND	First time	Giemsa	ACTU ALL CHEMICAL	Stock solution	Local distributor	Buffered water	Dilution: 1/10	2013-11-19	2013-11-29	Yes	Positive	P. falciparum	Trophozoïte	48	Incorrect	Yes	Positive	P. falciparum	Trophozoïte	432	Acceptable	Yes	Positive	P.falciparum	Trophozoïte	16	Incorrect	Yes	Positive	Trypanosome	ND	ND
147	Other health facilities	Katanga	Malaria, HAT and Filariasis	Thick blood film	ND	Thick blood film and CTC	58	0	19	32.7586	2	No	ND	ND	Not trained	No	ND	First time	Giemsa	ND	Stock solution	Purchasing office	Water tap	Dilution: 1/10	5/11/2013	16/11/2013	Yes	Positive	P. falciparum	Trophozoïte	ND	Incorrect	Yes	Positive	P. falciparum	Trophozoïte	ND	Acceptable	Yes	Negative	ND	ND	ND	Incorrect	Yes	Positive	Trypanosome	ND	ND
148	Health Center	Bandundu	Malaria, HAT and Filariasis	Thick blood film	ND	Thick blood film	182	0	56	30.7692	1	No	ND	ND	Not trained	No	ND	First time	Giemsa	ND	Stock solution	Ambulant provider	ND	ND	2014-03-03	2014-03-10	Yes	Negative	ND	ND	ND	Correct	Yes	Positive	ND	ND	ND	Acceptable	Yes	Positive	ND	ND	ND	Incorrect	Yes	Negative	ND	ND	ND
149	Health Center	Equateur	Malaria, HAT and Filariasis	Thick blood film and RDT	Paracheck Malaria Ag P.f	Thick blood film	358	0	85	23.743	0	No	ND	ND	Not trained	Yes	No	EQA 2011	Giemsa	ND	Working solution	National malaria control programme	Buffered water	Buffer tablet/ 1 liter of distilled water	ND	2013-11-11	Yes	Negative	ND	ND	ND	Correct	Yes	Positive	P. falciparum	Trophozoïte	ND	Acceptable	No	ND	ND	ND	ND	ND	Yes	Positive	Trypanosome	ND	ND
150	Health Center	Kasaï Occidental	Malaria, HAT and Filariasis	Thick blood film and RDT	SD BIOLINE Malaria Ag P.f/Pan	ND	175	0	165	94.2857	1	No	ND	ND	Not trained	No	ND	First time	Giemsa	ND	Stock solution	Ambulant provider	Buffered water	Dilution: 1/10	ND	ND	Yes	Positive	P. falciparum	ND	352	Incorrect	Yes	Positive	P. falciparum	ND	123	Acceptable	No	ND	ND	ND	ND	ND	Yes	Positive	P. falciparum	ND	61
151	Referral Healthcenter	Kasaï Occidental	Malaria	Thick blood film	ND	CATT	413	0	177	42.8571	1	Yes	Malaria	2011	Trained > 2011	No	ND	First time	Giemsa	ND	Stock solution	Ambulant provider	Buffered water	Dilution: 1/10	ND	ND	Yes	Positive	P. falciparum	Trophozoïte	1411	Incorrect	Yes	Negative	ND	ND	ND	Incorrect	Yes	Negative	ND	ND	ND	Incorrect	Yes	Negative	ND	ND	ND
152	Referral Hospital	Equateur	Malaria and Filariasis	Thick blood film and RDT	SD BIOLINE Malaria Ag P.f/Pan	ND	594	6	328	56.229	ND	No	ND	ND	Not trained	No	ND	First time	Giemsa	ND	Working solution	Ambulant provider	Buffered water	Dilution: 1/10	ND	ND	Yes	Negative	ND	ND	ND	Correct	Yes	Positive	P. falciparum	Trophozoïte	4857	Acceptable	No	ND	ND	ND	ND	ND	Yes	Negative	ND	ND	ND
153	Referral Hospital	Kasaï Oriental	Malaria, HAT and Filariasis	Thick blood film and RDT	SD BIOLINE Malaria Ag P.f/Pan	Thick blood film and CATT	1066	0	1	0.0938086	1	Yes	Tuberculosis	February 2013	Not trained	No	ND	First time	Giemsa	ND	Stock solution	NGO	Water tap	Dilution: 1/10	2013-11-08	2013-11-15	Yes	Negative	ND	ND	ND	Correct	Yes	Positive	P. falciparum	Trophozoïte	1143	Acceptable	Yes	Negative	ND	ND	ND	Incorrect	Yes	Positive	Trypanosome	ND	ND
154	Referral Hospital	Kasaï Oriental	Malaria, HAT and Filariasis	Thick blood film and RDT	Paracheck Malaria Ag P.f	Thick blood film and CATT	6007	0	3026	50.3746	3	No	ND	ND	Not trained	No	ND	First time	Giemsa	ACTU ALL CHEMICAL	Stock solution	Purchasing office	Buffered water	Dilution: 1/10	ND	ND	Yes	Negative	ND	ND	ND	Correct	Yes	Negative	ND	ND	ND	Incorrect	Yes	Negative	ND	ND	ND	Incorrect	Yes	Positive	Trypanosome	ND	496
155	Referral Hospital	Katanga	Malaria	Thick blood film and RDT	Paracheck Malaria Ag P.f	ND	392	0	284	72.449	3	Yes	Tuberculosis	2011	Not trained	ND	ND	ND	Giemsa	ACTU ALL CHEMICAL	Stock solution	Ambulant provider	Distilled water	ND	2013-11-14	2013-11-15	Yes	Negative	ND	ND	ND	Correct	Yes	Positive	P. falciparum	ND	ND	Acceptable	Yes	Negative	ND	ND	ND	Incorrect	Yes	Negative	ND	ND	ND
156	Referral Hospital	Province Orientale	Malaria, HAT and Filariasis	Thick blood film and RDT	SD BIOLINE Malaria Ag P.f/Pan	ND	3006	0	372	12.3752	5	Yes	Malaria	2003	Trained < 2011	Yes	Yes	EQA 2011	Giemsa	ND	Stock solution	Local distributor	Rainwater	ND	13/11/2013	20/11/2013	Yes	Negative	ND	ND	ND	Correct	Yes	Positive	P. malariae	Trophozoïte, schizonte et gamétocyte	ND	Correct	Yes	Negative	ND	ND	ND	Incorrect	Yes	Positive	Trypanosome	Trophozoïte	ND
157	Referral Healthcenter	Kasaï Oriental	Malaria, HAT and Filariasis	Thick blood film and RDT	SD BIOLINE Malaria Ag P.f/Pan	ND	101	0	0	0	1	Yes	Malaria and Tuberculosis	February 2011	Trained > 2011	Yes	Yes	EQA 2011	Giemsa	ND	Stock solution	Global Founds	Buffered water	Buffer tablet/ 1 liter of distilled water	2013-11-12	2013-11-13	Yes	Negative	ND	ND	ND	Correct	Yes	Negative	ND	ND	ND	Incorrect	Yes	Positive	P.falciparum	Trophozoïte	288	Incorrect	Yes	Positive	Trypanosome	ND	ND
158	Referral Hospital	Sud Kivu	Malaria and HAT	Thick blood film and RDT	SD BIOLINE Malaria Ag P.f/Pan	ND	681	0	337	49.486	3	Yes	Malaria	2011	Trained > 2011	Yes	No	EQA 2011	Giemsa	ND	Stock solution	Purchasing office	Buffered water	Dilution: 1/10	ND	ND	Yes	Positive	P. vivax	Schizonte	2688	Incorrect	Yes	Positive	P. falciparum	Gamétocyte	23850	Acceptable	Yes	Positive	P.falciparum	Gamétocyte	23777	Incorrect	Yes	Negative	ND	ND	ND
159	Referral Hospital	Kinshasa	Malaria, HAT and Filariasis	Thick blood film and RDT	SD BIOLINE Malaria Ag P.f/Pan	Thick blood film	9588	0	0	0	13	No	ND	ND	Not trained	ND	ND	ND	Giemsa	MERCK	Stock solution	Ambulant provider	Buffered water	Dilution: 1/10	ND	ND	Yes	Negative	ND	ND	ND	Correct	Yes	Positive	P. malariae	Trophozoïte et schizonte	1344	Correct	Yes	Negative	ND	ND	ND	Incorrect	Yes	Positive	Trypanosome	ND	ND
160	Referral Hospital	Kasaï Occidental	Malaria and Filariasis	Thick blood film and RDT	SD BIOLINE Malaria Ag P.f/Pan	ND	912	0	750	82.2368	1	No	ND	ND	Not trained	Yes	No	EQA 2011	Giemsa	ND	Stock solution	Ambulant provider	Water tap	ND	ND	ND	Yes	Negative	ND	ND	ND	Correct	Yes	Positive	P. falciparum	ND	1230	Acceptable	Yes	Positive	P.falciparum	ND	870	Incorrect	Yes	Negative	ND	ND	ND
161	Referral Hospital	Katanga	Malaria and HAT	Thick blood film	ND	Thick blood film	676	0	258	38.1657	3	No	ND	ND	Not trained	No	ND	First time	Giemsa	Meditech	Stock solution	Purchasing office	Distilled water	Dilution: 1/10	2013-11-10	2013-11-15	Yes	Positive	P. falciparum	Schizonte	80000	Incorrect	Yes	Positive	P. malariae	Gamétocyte	11428	Correct	Yes	Negative	ND	ND	ND	Incorrect	Yes	Positive	Trypanosome	ND	2000
162	Health Center	Kasaï Occidental	Malaria	Thick blood film and RDT	SD BIOLINE Malaria Ag P.f/Pan	ND	1017	0	1008	99.115	1	No	ND	ND	Not trained	No	ND	First time	Giemsa	ND	Stock solution	Ambulant provider	Water tap	ND	ND	ND	Yes	Negative	ND	ND	ND	Correct	Yes	Positive	ND	Schizonte	ND	Acceptable	No	ND	ND	ND	ND	ND	Yes	Negative	ND	ND	ND
163	Referral Hospital	Katanga	Malaria and Filariasis	Thick blood film and RDT	SD BIOLINE Malaria Ag P.f/Pan	ND	1146	195	600	69.3717	2	Yes	Malaria	2012	Trained > 2011	No	ND	First time	Giemsa	ND	Stock solution	Ambulant provider	Distilled water	Dilution: 1/10	2013-11-10	2013-11-23	Yes	Positive	P. ovale, P. vivax et P. malariae	Trophozoïte, schizonte et gamétocyte	ND	Incorrect	Yes	Positive	P. falciparum et P. ovale	Schizonte et gamétocyte	ND	Acceptable	Yes	Negative	ND	ND	ND	Incorrect	Yes	Negative	ND	ND	ND
164	Health Center	Kasaï Oriental	Malaria, HAT and Filariasis	Thick blood film and RDT	SD BIOLINE Malaria Ag P.f/Pan	ND	ND	ND	ND	ND	1	Yes	Tuberculosis	2009-09-01	Not trained	No	ND	First time	Giemsa	ND	Stock solution	Purchasing office	Buffered water	Dilution: 1/10	2013-11-06	2013-11-15	Yes	Positive	P. falciparum	Trophozoïte	82	Incorrect	Yes	Positive	P. falciparum	Trophozoïte	290	Acceptable	Yes	Positive	P.falciparum	Trophozoïte	143	Incorrect	Yes	Negative	ND	ND	ND
165	Referral Hospital	Katanga	Malaria	Thick blood film	ND	ND	805	0	0	0	3	No	ND	ND	Not trained	Yes	No	EQA 2011	Giemsa	ND	Stock solution	Ambulant provider	Distilled water	Dilution: 1/10	ND	ND	Yes	Negative	ND	ND	ND	Correct	Yes	Positive	P. falciparum	ND	1920	Acceptable	Yes	Negative	ND	ND	ND	Incorrect	Yes	Negative	ND	ND	ND
166	Referral Hospital	Kasaï Occidental	Malaria, HAT and Filariasis	Thick blood film and RDT	SD BIOLINE Malaria Ag P.f/Pan	ND	ND	ND	ND	ND	4	Yes	Malaria	2010-09-01	Trained < 2011	No	ND	First time	Giemsa	ND	Stock solution	Ambulant provider	Buffered water	Buffer tablet/ 1 liter of distilled water	2013-10-30	ND	Yes	Negative	ND	ND	ND	Correct	Yes	Positive	P. falciparum et P. malariae	Trophozoïte	ND	Acceptable	Yes	Positive	P.falciparum	Trophozoïte	4236	Incorrect	Yes	Positive	Trypanosome	ND	ND
167	Referral Hospital	Bas-Congo	Malaria, HAT and Filariasis	Thick blood film and RDT	ND	Thick blood film, CTC and CATT	988	0	604	61.1336	2	Yes	ND	ND	ND	Yes	No	EQA 2011	Giemsa	ND	Working solution	Local distributor	Distilled water	Dilution: 1/10	2013-11-27	2013-11-28	Yes	Negative	ND	ND	ND	Correct	Yes	Positive	Plasmodium	Trophozoïte et schizonte	496	Acceptable	Yes	Positive	Trypanosome et Plasmodium	Trophozoïte	2006	Acceptable	Yes	Positive	Trypanosome	ND	ND
168	Referral Hospital	Kasaï Oriental	Malaria, HAT and Filariasis	Thick blood film and RDT	SD BIOLINE Malaria Ag P.f/Pan	Thick blood film, CTC and CATT	2840	0	1	0.0352113	10	Yes	Malaria, HAT, Tuberculosis and Filariasis	2013-04-01	Trained > 2011	Yes	No	EQA 2011	Giemsa	ND	Stock solution	Ambulant provider	Buffered water	Buffer tablet/ 1 liter of distilled water	2013-10-30	2013-11-01	Yes	Negative	ND	ND	ND	Correct	Yes	Positive	P. falciparum	Trophozoïte, schizonte et gamétocyte	1480	Acceptable	Yes	Positive	Trypanosome	ND	ND	Incorrect	Yes	Positive	Trypanosome	ND	ND
169	Health Center	Kasaï Oriental	Malaria, HAT and Filariasis	Thick blood film and RDT	SD BIOLINE Malaria Ag P.f/Pan	ND	120	0	42	35	1	Yes	Malaria	July 2013	Trained > 2011	No	ND	First time	Giemsa	ND	Stock solution	Ambulant provider	Buffered water	ND	2013-10-29	31/11/2013	Yes	Positive	P. falciparum	Gametocyte	55172	Incorrect	Yes	Positive	P. falciparum	Gamétocyte	793650	Acceptable	Yes	Negative	ND	ND	ND	Incorrect	Yes	Positive	P. falciparum	Schizonte	266
170	Referral Hospital	Katanga	Malaria	Thick blood film	ND	ND	660	0	0	0	1	No	ND	ND	Not trained	No	ND	First time	Giemsa	ND	Stock solution	Local distributor	Water tap	ND	ND	ND	Yes	Positive	ND	ND	ND	Incorrect	Yes	Negative	ND	ND	ND	Incorrect	Yes	Positive	ND	ND	ND	Incorrect	Yes	Negative	ND	ND	ND
171	Referral Healthcenter	Katanga	Malaria and HAT	Thick blood film	ND	Thick blood film	256	0	49	19.1406	2	No	ND	ND	Not trained	No	ND	First time	Giemsa	ND	Powder	Ambulant provider	Water tap	ND	ND	ND	Yes	Negative	ND	ND	ND	Correct	Yes	Positive	P. falciparum	Trophozoïte	5005	Acceptable	Yes	Positive	P.falciparum	Trophozoïte	ND	Incorrect	Yes	Positive	Trypanosome	Trophozoïte	ND
172	Health Center	Maniema	Malaria, HAT and Filariasis	Thick blood film and RDT	SD BIOLINE Malaria Ag P.f/Pan	Thick blood film	70	29	25	77.1429	1	Yes	Tuberculosis	2013	Not trained	Yes	No	EQA 2011	Giemsa	ND	Stock solution	NGO	Buffered water	Dilution: 1/10	ND	ND	Yes	Positive	P. falciparum	Trophozoïte	ND	Incorrect	Yes	Positive	P. falciparum	Trophozoïte	326	Acceptable	Yes	Positive	P.falciparum	Trophozoïte	ND	Incorrect	Yes	Negative	ND	ND	ND
173	Health Center	Katanga	Malaria, HAT and Filariasis	Thick blood film	ND	ND	1550	0	0	0	2	No	ND	ND	Not trained	No	ND	First time	Giemsa	ND	Stock solution	NGO	Buffered water	Dilution: 1/10	2013-11-05	2013-11-11	Yes	Positive	P. falciparum	ND	68571	Incorrect	Yes	Negative	ND	ND	ND	Incorrect	Yes	Positive	P.falciparum	ND	2000	Incorrect	Yes	Positive	P. falciparum	ND	16000
174	Referral Hospital	Sud Kivu	Malaria, HAT and Filariasis	Thick blood film and RDT	SD BIOLINE Malaria Ag P.f/Pan	Thick blood film	1664	0	391	23.4976	2	No	ND	ND	Not trained	No	ND	First time	Giemsa	MERCK	Powder	NGO	Buffered water	Dilution: 1/10	8/11/2013	11/11/2013	Yes	Negative	ND	ND	ND	Correct	Yes	Positive	P. falciparum	Trophozoïte et gamétocyte	3704	Acceptable	Yes	Positive	P. vivax	Trophozoïte	18885	Incorrect	Yes	Positive	Trypanosome	ND	ND
175	Referral Hospital	Kasaï Oriental	Malaria, HAT and Filariasis	Thick blood film and RDT	SD BIOLINE Malaria Ag P.f/Pan	Thick blood film, CATT, CTC, and mAECT	48	0	0	0	2	No	ND	ND	Not trained	No	ND	First time	Giemsa	ND	Stock solution	NGO	Physiological water	Dilution: 1/10	2013-10-26	2013-10-28	Yes	Negative	ND	ND	ND	Correct	Yes	Positive	P. falciparum	Trophozoïte	495696	Acceptable	Yes	Positive	P.falciparum	Gamétocyte	978165	Incorrect	Yes	Positive	Trypanosome	ND	ND
176	Referral Hospital	Kasaï Occidental	Filariasis	Thick blood film and RDT	SD BIOLINE Malaria Ag P.f/Pan	ND	883	0	710	80.4077	2	No	ND	ND	Not trained	Yes	No	EQA 2011	Giemsa	ND	Stock solution	Ambulant provider	Rainwater	ND	ND	ND	Yes	Negative	ND	ND	ND	Correct	Yes	Negative	ND	ND	ND	Incorrect	Yes	Positive	P.falciparum	ND	947	Incorrect	Yes	Positive	P. falciparum	ND	878
177	Health Center	Kasaï Occidental	Malaria, HAT and Filariasis	Thick blood film and RDT	SD BIOLINE Malaria Ag P.f/Pan	Thick blood film	149	0	87	58.3893	1	No	ND	ND	Not trained	No	ND	First time	Giemsa	ND	Stock solution	NGO	Buffered water	ND	ND	ND	Yes	Negative	ND	ND	ND	Correct	Yes	Positive	P. falciparum	Trophozoïte	12375	Acceptable	Yes	Negative	ND	ND	ND	Incorrect	Yes	Positive	Trypanosome	ND	ND
178	Referral Hospital	Katanga	ND	Thick blood film	ND	Thick blood film	ND	ND	ND	ND	ND	ND	ND	ND	ND	ND	ND	ND	Giemsa	ND	Stock solution	ND	Water tap	Dilution: 1/10	ND	ND	Yes	Negative	ND	ND	ND	Correct	Yes	Positive	P. falciparum	Trophozoïte	916	Acceptable	Yes	Positive	P.falciparum	Trophozoïte	80	Incorrect	Yes	Positive	Trypanosome	ND	ND
179	Referral Hospital	Sud Kivu	Malaria	Thick blood film and RDT	SD BIOLINE Malaria Ag P.f/Pan	ND	1953	0	103	5.27394	2	No	ND	ND	Not trained	No	ND	First time	Giemsa	ND	Stock solution	NGO	Distilled water	ND	22/11/2013	22/11/2013	Yes	Negative	ND	ND	ND	Correct	Yes	Positive	P. falciparum	ND	105410	Acceptable	Yes	Positive	P. falciparum et P. malariae	ND	185750	Incorrect	Yes	Negative	ND	ND	ND
180	Health Center	Katanga	Malaria	Thick blood film	ND	ND	164	0	0	0	1	Yes	Tuberculosis	2012	Not trained	Yes	Yes	EQA 2011	Giemsa	ND	Working solution	Global Founds	ND	ND	ND	ND	Yes	Positive	P. malariae	ND	2444	Incorrect	Yes	Positive	P. falciparum	ND	8615	Acceptable	Yes	Positive	P.falciparum	ND	2000	Incorrect	Yes	Positive	P. falciparum	ND	144000
181	Referral Hospital	Kasaï Oriental	Malaria	Thick blood film and RDT	SD BIOLINE Malaria Ag P.f/Pan	CATT	56	0	0	0	3	No	ND	ND	Not trained	No	ND	First time	Giemsa	ND	Stock solution	Global Founds	Physiological water	Dilution: 1/10	2013-11-06	2013-11-24	Yes	Positive	Plasmodium	Trophozoïte	ND	Incorrect	Yes	Positive	Plasmodium	Trophozoïte	ND	Acceptable	Yes	Negative	ND	ND	ND	Incorrect	Yes	Positive	Plasmodium	Trophozoïte et schizonte	ND
182	Referral Hospital	Katanga	Malaria, HAT and Filariasis	Thick blood film	ND	Thick blood film and mAECT	1894	0	22	1.16156	3	Yes	Malaria	2005	Trained < 2011	No	ND	First time	Giemsa	ND	Stock solution	NGO	Buffered water	Buffer tablet/ 1 liter of distilled water	5/11/2013	19/11/2013	Yes	Negative	ND	ND	ND	Correct	Yes	Positive	P. falciparum	Trophozoïte	1023	Acceptable	Yes	Positive	P.falciparum	Trophozoïte	256	Incorrect	Yes	Positive	Trypanosome	ND	ND
183	Referral Hospital	Katanga	Malaria, HAT and Filariasis	Thick blood film and RDT	SD BIOLINE Malaria Ag P.f/Pan	Thick blood film	294	0	122	41.4966	3	No	ND	ND	Not trained	No	ND	First time	Giemsa	Cypress	Stock solution	Local distributor	Buffered water	ND	11/11/2013	16/11/2013	Yes	Negative	ND	ND	ND	Correct	Yes	Positive	Plasmodium	Trophozoïte, schizonte et gamétocyte	7560	Acceptable	Yes	Negative	ND	ND	ND	Incorrect	Yes	Positive	Trypanosome	ND	ND
184	Health Center	Bandundu	Malaria, HAT and Filariasis	Thick blood film and RDT	ND	Thick blood film	205	1	119	58.5366	2	No	ND	ND	Not trained	No	ND	First time	Giemsa	ND	Stock solution	Ambulant provider	Water tap	Dilution: 1/10	2014-03-04	2014-03-10	Yes	Negative	ND	ND	ND	Correct	Yes	Positive	ND	ND	ND	Acceptable	Yes	Positive	ND	ND	ND	Incorrect	Yes	Negative	ND	ND	ND
185	Health Center	Province Orientale	Malaria	Thick blood film and RDT	SD BIOLINE Malaria Ag P.f/Pan	ND	453	0	229	50.5519	1	Yes	Malaria	ND	Trained, time not given	Yes	Yes	EQA 2011	Giemsa	MERCK	Stock solution	Ambulant provider	Buffered water	Dilution: 1/10	ND	ND	Yes	Positive	P. falciparum	Trophozoïte	1000	Incorrect	Yes	Positive	P. falciparum	Trophozoïte	ND	Acceptable	Yes	Positive	P. vivax	Trophozoïte	ND	Incorrect	Yes	Negative	ND	ND	ND
186	Referral Healthcenter	Katanga	Malaria and HAT	Thick blood film	ND	Thick blood film	613	0	306	49.9184	2	Yes	Tuberculosis	2011	Not trained	No	ND	First time	Giemsa	ND	Stock solution	Ambulant provider	Distilled water	Dilution: 1/10	2013-11-04	2013-11-11	Yes	Positive	Microfilaria	ND	ND	Incorrect	Yes	Positive	P. falciparum	Trophozoïte	ND	Acceptable	Yes	Positive	P.falciparum	Trophozoïte	ND	Incorrect	Yes	Positive	Trypanosome	ND	ND
187	Referral Hospital	Bandundu	Malaria, HAT and Filariasis	Thick blood film and RDT	ND	Thick blood film, CATT, CTC, and mAECT	436	0	238	54.5872	22	Yes	Malaria	2012-02-01	Trained > 2011	No	ND	First time	Giemsa	ND	Stock solution	Ambulant provider	Buffered water	ND	2013-11-15	2014-01-23	Yes	Positive	P. falciparum	Trophozoïte	15	Incorrect	Yes	Positive	P. falciparum	Trophozoïte	266	Acceptable	No	ND	ND	ND	ND	ND	Yes	Positive	Trypanosome	ND	ND
188	Referral Hospital	Bandundu	ND	ND	ND	ND	ND	ND	ND	ND	ND	ND	ND	ND	ND	ND	ND	ND	ND	ND	ND	ND	ND	ND	2013-11-25	2014-01-03	Yes	Positive	P. falciparum	Trophozoïte	15	Incorrect	Yes	Positive	P. falciparum	Trophozoïte	2680	Acceptable	Yes	Positive	P.falciparum	Trophozoïte	6720	Incorrect	Yes	Positive	Trypanosome	ND	ND
189	Health Center	Bas-Congo	Malaria	Thick blood film and RDT	SD BIOLINE Malaria Ag P.f/Pan	ND	ND	ND	ND	ND	2	Yes	Malaria	ND	Trained, time not given	No	ND	First time	Giemsa	ND	Working solution	Local distributor	Distilled water	Dilution: 1/10	2013-10-22	ND	Yes	Positive	P. falciparum	Trophozoïte et gamétocyte	ND	Incorrect	Yes	Negative	ND	ND	ND	Incorrect	Yes	Negative	ND	ND	ND	Incorrect	Yes	Negative	ND	ND	ND
190	Referral Hospital	Katanga	Malaria	Thick blood film	ND	ND	ND	ND	ND	ND	1	No	ND	ND	Not trained	No	ND	First time	Giemsa	ND	Stock solution	Purchasing office	Water tap	Dilution: 1/10	ND	ND	Yes	Negative	ND	ND	ND	Correct	Yes	Positive	P. falciparum	ND	ND	Acceptable	Yes	Positive	P. vivax	ND	ND	Incorrect	Yes	Positive	P. falciparum	ND	ND
191	Referral Hospital	Bas-Congo	Malaria and HAT	Thick blood film	ND	Thick blood film	671	0	531	79.1356	ND	No	ND	ND	Not trained	No	ND	First time	Giemsa	ND	Working solution	ND	Buffered water	Dilution: 1/10	ND	ND	Yes	Positive	ND	Trophozoïte	ND	Incorrect	Yes	Positive	ND	Trophozoïte	ND	Acceptable	Yes	Positive	ND	Trophozoïte	ND	Incorrect	Yes	Negative	ND	ND	ND
192	Referral Hospital	Maniema	Malaria, HAT and Filariasis	Thick blood film and RDT	SD BIOLINE Malaria Ag P.f/Pan	ND	1750	41	501	30.9714	2	Yes	Tuberculosis	2013-04-01	Not trained	Yes	Yes	EQA 2011	Giemsa	ND	Stock solution	NGO	Water well	Dilution: 1/10	ND	19/11/2013	Yes	Positive	P. falciparum	Trophozoïte	176	Incorrect	Yes	Positive	P. malariae	Trophozoïte	800	Correct	Yes	Negative	ND	ND	ND	Incorrect	Yes	Negative	ND	ND	ND
193	Referral Hospital	Kinshasa	Malaria, HAT and Filariasis	Thick blood film and RDT	SD BIOLINE Malaria Ag P.f/Pan	Thick blood film and CATT	8693	0	0	0	3	Yes	Malaria	2007	Trained < 2011	Yes	Yes	EQA 2011	Giemsa	ND	Stock solution	Local distributor	Water tap	ND	31/20/2013	2013-11-15	Yes	Negative	ND	ND	ND	Correct	Yes	Positive	P. malariae	Trophozoïte, schizonte et gamétocyte	5073	Correct	Yes	Negative	ND	ND	ND	Incorrect	Yes	Positive	Trypanosome	ND	ND
194	Referral Hospital	Kinshasa	Malaria, HAT and Filariasis	Thick blood film	ND	Thick blood film	1645	0	2	0.121581	2	Yes	Malaria	March 2011	Trained > 2011	Yes	No	EQA 2011	Giemsa	ND	Stock solution	Ambulant provider	Water tap	ND	2014-01-21	2014-01-23	Yes	Negative	ND	ND	ND	Correct	Yes	Positive	P. malariae	Schizonte et gamétocyte	5160	Correct	Yes	Positive	Trypanosome et Plasmodium	Trophozoïte	4920	Acceptable	Yes	Positive	Trypanosome	ND	ND
195	Referral Healthcenter	Bas-Congo	Malaria, HAT and Filariasis	Thick blood film and RDT	ND	Thick blood film and CATT	584	0	572	97.9452	2	Yes	Malaria and HAT	May 2013	Trained > 2011	No	ND	First time	Giemsa	ND	Working solution	Global Founds	Buffered water	Dilution: 1/10	ND	2013-11-29	Yes	Negative	ND	ND	ND	Correct	Yes	Positive	Plasmodium	Trophozoïte	567	Acceptable	Yes	Positive	Trypanosome et Plasmodium	Trophozoïte	19200	Acceptable	Yes	Positive	Trypanosome	ND	ND
196	Health Center	Bas-Congo	Malaria	Thick blood film and RDT	ND	ND	1757	0	1277	72.6807	2	No	ND	ND	Not trained	Yes	No	EQA 2011	Giemsa	ND	Working solution	National malaria control programme	Buffered water	ND	2013-10-31	2013-11-01	Yes	Positive	P. falciparum	Trophozoïte	ND	Incorrect	Yes	Positive	P. falciparum	Trophozoïte	ND	Acceptable	Yes	Positive	P.falciparum	Trophozoïte	ND	Incorrect	Yes	Negative	ND	ND	ND
197	Referral Hospital	Katanga	Malaria and Filariasis	Thick blood film	ND	ND	440	0	308	70	ND	No	ND	ND	Not trained	Yes	No	EQA 2011	Giemsa	ACTU ALL CHEMICAL	Stock solution	Purchasing office	Distilled water	Dilution: 1/10	2013-11-08	2013-11-15	Yes	Positive	P. falciparum	ND	355	Incorrect	Yes	Positive	P. falciparum	ND	1205	Acceptable	Yes	Positive	ND	ND	235	Incorrect	Yes	Positive	Trypanosome et P. falciparum	ND	1130
198	Health Center	Equateur	ND	Thick blood film and RDT	ND	ND	43	0	37	86.0465	2	No	ND	ND	Not trained	No	ND	First time	Giemsa	ND	Working solution	ND	ND	ND	2013-10-31	2013-11-13	Yes	Negative	ND	ND	ND	Correct	Yes	Positive	ND	Trophozoïte	ND	Acceptable	No	ND	ND	ND	ND	ND	Yes	Negative	ND	ND	ND
199	Health Center	Kasaï Oriental	Malaria, HAT and Filariasis	Thick blood film and RDT	SD BIOLINE Malaria Ag P.f/Pan	Thick blood film	110	0	72	65.4545	1	No	ND	ND	Not trained	No	ND	First time	Giemsa	ND	Stock solution	Ambulant provider	Buffered water	Dilution: 1/10	2013-10-31	2013-11-04	Yes	Negative	ND	ND	ND	Correct	Yes	Positive	ND	ND	464	Acceptable	Yes	Positive	ND	ND	160	Incorrect	Yes	Positive	ND	ND	96
200	Referral Hospital	Bas-Congo	Malaria, HAT and Filariasis	Thick blood film	ND	Thick blood film	3693	0	1374	37.2055	3	Yes	Malaria, HAT and Tuberculosis	1905-06-26	Trained < 2011	Yes	Yes	EQA 2011	Giemsa	ND	Working solution	Local distributor	Buffered water	Dissolve in distilled water, phosphate and sodium buffers	2013-11-18	2013-11-20	Yes	Negative	ND	ND	ND	Correct	Yes	Positive	P. falciparum	Trophozoïte	1176	Acceptable	Yes	Positive	Trypanosome et P. falciparum	ND	ND	Acceptable	Yes	Positive	Trypanosome	ND	ND
201	Referral Hospital	Maniema	Malaria, HAT and Filariasis	Thick blood film and RDT	SD BIOLINE Malaria Ag P.f/Pan	Thick blood film	487	0	456	93.6345	1	Yes	Tuberculosis and HIV	2013	Not trained	Yes	No	EQA 2011	Giemsa	ND	Stock solution	NGO	Water tap	Dilution: 1/10	ND	ND	Yes	Positive	P. falciparum	Trophozoïte	ND	Incorrect	Yes	Positive	P. falciparum	Trophozoïte	ND	Acceptable	Yes	Negative	ND	ND	ND	Incorrect	Yes	Negative	ND	ND	ND
202	Referral Hospital	Katanga	Malaria and HAT	Thick blood film	ND	Thick blood film	3810	0	2430	63.7795	3	No	ND	ND	Not trained	Yes	No	EQA 2011	Giemsa	Cypress	Stock solution	Purchasing office	Water tap	ND	ND	ND	Yes	Negative	ND	ND	ND	Correct	Yes	Negative	ND	ND	ND	Incorrect	Yes	Negative	ND	ND	ND	Incorrect	Yes	Positive	Trypanosome	ND	ND
203	Referral Healthcenter	Bas-Congo	Malaria, HAT and Filariasis	Thick blood film	ND	Thick blood film	1769	0	1654	93.4992	3	No	ND	ND	Not trained	Yes	Yes	EQA 2011	Giemsa	ND	Working solution	Ambulant provider	Distilled water	Dilution: 1/10	2013-11-13	ND	Yes	Positive	Plasmodium	Trophozoïte	ND	Incorrect	Yes	Positive	Plasmodium	Trophozoïte	ND	Acceptable	Yes	Positive	Trypanosome et P. falciparum	Trophozoïte	ND	Acceptable	Yes	Positive	Trypanosome et P. falciparum	Trophozoïte	ND
204	Health Center	Bas-Congo	Malaria	Thick blood film	ND	ND	2320	0	1354	58.3621	2	No	ND	ND	Not trained	No	ND	First time	Giemsa	ND	Stock solution	Ambulant provider	Distilled water	Dilution: 1/10	2013-11-16	2013-11-19	No	ND	ND	ND	ND	ND	Yes	Negative	ND	ND	ND	Incorrect	Yes	Positive	Trypanosome	ND	ND	Incorrect	Yes	Positive	Trypanosome	ND	ND
205	Referral Healthcenter	Bas-Congo	Malaria, HAT and Filariasis	Thick blood film and RDT	ND	Thick blood film and CATT	508	0	194	38.189	2	Yes	Malaria and Tuberculosis	2012	Trained > 2011	Yes	Yes	EQA 2011	Giemsa	ND	Stock solution	Global Founds	Distilled water	Dilution: 1/10	2013-11-13	ND	Yes	Negative	ND	ND	ND	Correct	Yes	Positive	Plasmodium	Trophozoïte	ND	Acceptable	Yes	Positive	Trypanosome et Plasmodium	ND	ND	Acceptable	Yes	Positive	Microfilaire	ND	ND
206	Referral Hospital	Kinshasa	Malaria, HAT and Filariasis	Thick blood film and RDT	SD BIOLINE Malaria Ag P.f/Pan	Thick blood film and CTC	8997	0	0	0	10	Yes	Malaria	2009	Trained < 2011	Yes	No	EQA 2011	Giemsa	ND	Stock solution	Local distributor	Buffered water	ND	2013-11-02	2013-11-12	Yes	Negative	ND	ND	ND	Correct	Yes	Negative	ND	ND	ND	Incorrect	Yes	Positive	Trypanosome	ND	ND	Incorrect	Yes	Positive	Trypanosome	ND	ND
207	Health Center	Province Orientale	Malaria	Thick blood film and RDT	SD BIOLINE Malaria Ag P.f/Pan	ND	ND	ND	ND	ND	ND	ND	ND	ND	ND	Yes	Yes	EQA 2011	Giemsa	ND	Stock solution	ND	Buffered water	Dilution: 1/10	ND	ND	Yes	Positive	P. falciparum	Trophozoïte	2150	Incorrect	Yes	Positive	P. falciparum	Trophozoïte	1760	Acceptable	Yes	Negative	ND	ND	ND	Incorrect	Yes	Positive	Trypanosome	ND	ND
208	Health Center	Province Orientale	Malaria, HAT and Filariasis	Thick blood film and RDT	Paracheck Malaria Ag P.f	Thick blood film	135	0	24	17.7778	1	No	ND	ND	Not trained	Yes	Yes	EQA 2011	Giemsa	ND	Stock solution	National malaria control programme	Buffered water	Dilution: 1/10	9/11/2013	12/11/2013	Yes	Negative	ND	ND	ND	Correct	Yes	Positive	P. malariae	Trophozoïte	19206349	Correct	Yes	Negative	ND	ND	ND	Incorrect	Yes	Positive	Trypanosome	ND	ND
209	Health Center	Province Orientale	Malaria, HAT and Filariasis	Thick blood film and RDT	SD BIOLINE Malaria Ag P.f/Pan	Thick blood film	924	10	452	50	1	No	ND	ND	Not trained	Yes	Yes	EQA 2011	Giemsa	ND	Stock solution	Local distributor	Buffered water	Buffer tablet/ 1 liter of distilled water	31/10/2013	8/11/2013	Yes	Negative	ND	ND	ND	Correct	Yes	Positive	P. falciparum	Trophozoïte	ND	Acceptable	Yes	Negative	ND	ND	ND	Incorrect	Yes	Positive	Trypanosome	ND	ND
210	Health Center	Bandundu	Malaria, HAT and Filariasis	Thick blood film	ND	Thick blood film	197	0	81	41.1168	1	No	ND	ND	Not trained	No	ND	First time	Giemsa	ND	Stock solution	Ambulant provider	ND	ND	2014-03-02	2014-03-10	Yes	Negative	ND	ND	ND	Correct	Yes	Positive	ND	ND	ND	Acceptable	Yes	Positive	ND	ND	ND	Incorrect	Yes	Negative	ND	ND	ND
211	Health Center	Bas-Congo	Malaria	Thick blood film and RDT	SD BIOLINE Malaria Ag P.f/Pan	ND	603	0	567	94.0299	2	No	ND	ND	Not trained	No	ND	First time	Giemsa	ND	Working solution	Purchasing office	Distilled water	Dilution: 1/10	2013-10-29	ND	Yes	Positive	P. falciparum	ND	ND	Incorrect	Yes	Positive	P. vivax	ND	ND	Acceptable	Yes	Negative	ND	ND	ND	Incorrect	Yes	Negative	ND	ND	ND
212	Health Center	Province Orientale	Malaria	Thick blood film and RDT	SD BIOLINE Malaria Ag P.f/Pan	ND	56	0	12	21.4286	1	No	ND	ND	Not trained	Yes	Yes	EQA 2011	Giemsa	ND	Stock solution	Local distributor	Water tap	Dilution: 1/4	11/12/2013	23/01/2014	Yes	Negative	ND	ND	ND	Correct	Yes	Negative	ND	ND	ND	Incorrect	Yes	Positive	plasmodium	Trophozoïte	ND	Incorrect	Yes	Positive	ND	ND	ND
213	Referral Healthcenter	Province Orientale	Malaria	Thick blood film and RDT	SD BIOLINE Malaria Ag P.f/Pan	Thick blood film and RDT	201	0	16	7.9602	1	No	ND	ND	Not trained	Yes	ND	EQA 2011	Giemsa	ND	Stock solution	Ambulant provider	Water tap	ND	6/11/2013	30/12/2013	Yes	Negative	ND	ND	ND	Correct	Yes	Negative	ND	ND	ND	Incorrect	Yes	Positive	plasmodium	Trophozoïte	ND	Incorrect	Yes	Negative	ND	ND	ND
214	Health Center	Province Orientale	Malaria	Thick blood film and RDT	SD BIOLINE Malaria Ag P.f/Pan	ND	467	0	196	41.97	1	Yes	Malaria	2009	Trained < 2011	Yes	ND	EQA 2011	Giemsa	MERCK	Stock solution	Local distributor	Buffered water	Dilution: 1/10	31/11/2013	15/01/2014	Yes	Negative	ND	ND	ND	Correct	Yes	Positive	P. falciparum	Trophozoïte	7620	Acceptable	Yes	Positive	P.falciparum	Trophozoïte	3210	Incorrect	Yes	Positive	Trypanosome	ND	ND
215	Health Center	Province Orientale	Malaria	Thick blood film and RDT	SD BIOLINE Malaria Ag P.f/Pan	ND	110	0	34	30.9091	ND	Yes	Malaria	ND	Trained, time not given	Yes	Yes	EQA 2011	Giemsa	MERCK	Stock solution	Local distributor	Buffered water	Dilution: 1/10	11/12/2013	30/01/2014	Yes	Positive	Trypanosome	ND	ND	Incorrect	Yes	Positive	P. falciparum	ND	ND	Acceptable	Yes	Positive	P.falciparum	ND	ND	Incorrect	Yes	Negative	ND	ND	ND
216	Referral Hospital	Maniema	Malaria	Thick blood film and RDT	SD BIOLINE Malaria Ag P.f/Pan	ND	17	0	9	52.9412	1	No	ND	ND	Not trained	Yes	No	EQA 2011	Giemsa	Avonchem	Stock solution	Ambulant provider	Physiological water	Dilution: 1/10	17/11/2013	ND	Yes	Positive	P. falciparum	ND	ND	Incorrect	Yes	Negative	ND	ND	ND	Incorrect	Yes	Positive	Loa loa	ND	ND	Incorrect	Yes	Positive	P. falciparum	ND	ND
217	Health Center	Kasaï Occidental	Malaria, HAT and Filariasis	Thick blood film and RDT	SD BIOLINE Malaria Ag P.f/Pan	Thick blood film and CATT	502	0	331	65.9363	ND	Yes	Malaria	ND	Trained, time not given	Yes	ND	EQA 2011	Giemsa	ND	Working solution	Local distributor	Buffered water	Dilution: 1/10	2013-11-13	ND	Yes	Negative	ND	ND	ND	Correct	Yes	Negative	ND	ND	ND	Incorrect	Yes	Positive	ND	ND	ND	Incorrect	Yes	Negative	ND	ND	ND
218	Health Center	Bas-Congo	Malaria	Thick blood film and RDT	SD BIOLINE Malaria Ag P.f/Pan	ND	353	0	194	54.9575	1	No	ND	ND	Not trained	No	ND	First time	Giemsa	ND	Working solution	ND	Buffered water	Dilution: 1/10	ND	ND	Yes	Positive	ND	Trophozoïte	ND	Incorrect	Yes	Positive	ND	Trophozoïte	ND	Acceptable	Yes	Negative	ND	ND	ND	Incorrect	Yes	Negative	ND	ND	ND
219	Health Center	Equateur	Malaria, HAT and Filariasis	Thick blood film	ND	Thick blood film and CATT	1006	3	591	59.0457	2	No	ND	ND	Not trained	No	ND	First time	Giemsa	ND	Working solution	Ambulant provider	Buffered water	ND	2013-11-01	2013-11-06	Yes	Negative	ND	ND	ND	Correct	Yes	Positive	P. falciparum	Trophozoïte	ND	Acceptable	Yes	Positive	P.falciparum	Trophozoïte	ND	Incorrect	Yes	Positive	P. falciparum et Microfilaire	Trophozoïte	ND
220	Health Center	Equateur	Malaria and Filariasis	Thick blood film and RDT	CareStart Malaria Ag P.f/Pan	ND	441	46	299	78.2313	1	No	ND	ND	Not trained	No	ND	First time	Giemsa	ND	Stock solution	Ambulant provider	Distilled water	Dilution: 1/10	ND	ND	Yes	Negative	ND	ND	ND	Correct	Yes	Negative	ND	ND	ND	Incorrect	No	ND	ND	ND	ND	ND	Yes	Positive	P. falciparum	Trophozoïte	478615
221	Referral Hospital	Bas-Congo	Malaria, HAT and Filariasis	Thick blood film and RDT	ND	ND	3975	0	3165	79.6226	4	No	ND	ND	Not trained	No	ND	First time	Giemsa	ND	Stock solution	Local distributor	Distilled water	Dilution: 1/10	2013-11-21	2013-11-23	Yes	Positive	P. falciparum	Schizonte	ND	Incorrect	Yes	Positive	P. falciparum	Trophozoïte	ND	Acceptable	Yes	Positive	Trypanosome	ND	ND	Incorrect	Yes	Positive	Trypanosome et Plasmodium	Trophozoïte	ND
222	Health Center	Katanga	Malaria	Thick blood film and RDT	ND	Thick blood film	467	0	41	8.77944	1	No	ND	ND	Not trained	No	ND	First time	Giemsa	ND	Powder	Ambulant provider	ND	ND	ND	ND	No	ND	ND	ND	ND	ND	No	ND	ND	ND	ND	ND	No	ND	ND	ND	ND	ND	No	ND	ND	ND	ND
223	Health Center	Kasaï Oriental	Malaria, HAT and Filariasis	Thick blood film and RDT	SD BIOLINE Malaria Ag P.f/Pan	Thick blood film	2686	1	2666	99.2926	1	No	ND	ND	Not trained	No	ND	First time	Giemsa	ND	Stock solution	Global Founds	Buffered water	Dilution: 1/10	2013-11-01	ND	Yes	Positive	ND	ND	24000	Incorrect	Yes	Positive	ND	Trophozoïte	21463	Acceptable	Yes	Negative	ND	ND	ND	Incorrect	Yes	Positive	Trypanosome	ND	ND
224	Referral Hospital	Kasaï Oriental	Malaria, HAT and Filariasis	Thick blood film and RDT	ND	Thick blood film	ND	ND	ND	ND	1	No	ND	ND	Not trained	No	ND	First time	Giemsa	ND	Stock solution	Ambulant provider	Buffered water	Dilution: 1/10	ND	2014-03-15	Yes	Positive	P. falciparum	ND	ND	Incorrect	Yes	Positive	P. falciparum	ND	ND	Acceptable	Yes	Positive	P.falciparum	ND	ND	Incorrect	Yes	Positive	P. falciparum	ND	ND
225	Other health facilities	Sud Kivu	Malaria and Filariasis	Thick blood film	ND	ND	400	0	34	8.5	1	No	ND	ND	Not trained	No	ND	First time	Giemsa	ND	Powder	Purchasing office	ND	ND	ND	16/11/2013	Yes	Positive	P. falciparum	Trophozoïte	ND	Incorrect	Yes	Positive	P. falciparum	Trophozoïte et schizonte	ND	Acceptable	Yes	Positive	P.falciparum	Trophozoïte et Gamétocyte	ND	Incorrect	Yes	Positive	P. falciparum	Gamétocytes	ND
226	Other health facilities	Maniema	Malaria	Thick blood film and RDT	ND	Thick blood film and RDT	644	11	402	64.1304	2	No	ND	ND	Not trained	No	ND	First time	Giemsa	ND	Stock solution	Ambulant provider	Buffered water	Dilution: 1/10	ND	ND	Yes	Positive	P. falciparum	Trophozoïte	909	Incorrect	Yes	Positive	P. falciparum	Trophozoïte	1143	Acceptable	Yes	Positive	P.falciparum	Trophozoïte	2000	Incorrect	Yes	Negative	ND	ND	ND
227	Referral Hospital	Equateur	Malaria, HAT and Filariasis	Thick blood film and RDT	Paracheck Malaria Ag P.f	Thick blood film and CTC	646	0	177	27.3994	2	Yes	Malaria	2006	Trained < 2011	Yes	No	EQA 2011	Giemsa	ND	Working solution	Ambulant provider	Buffered water	ND	2013-11-01	ND	Yes	Negative	ND	ND	ND	Correct	Yes	Positive	P. falciparum	Trophozoïte	ND	Acceptable	Yes	Positive	Trypanosome	Trophozoïte	ND	Incorrect	Yes	Positive	Trypanosome	Trophozoïte	ND
228	Referral Hospital	Katanga	Malaria, HAT and Filariasis	Thick blood film	ND	Thick blood film	2437	0	1942	79.6881	2	No	ND	ND	Not trained	Yes	No	EQA 2011	Giemsa	MERCK	Powder	Local distributor	Distilled water	Dilution: 1/10	28/10/2013	31/10/2013	Yes	Negative	ND	ND	ND	Correct	Yes	Positive	P. falciparum	Trophozoïte	2467	Acceptable	Yes	Positive	P. ovale	Trophozoïte	2833	Incorrect	Yes	Positive	P. falciparum	Trophozoïte	4000
229	Health Center	Bandundu	Malaria, HAT and Filariasis	Thick blood film	ND	Thick blood film	127	0	82	64.5669	1	No	ND	ND	Not trained	No	ND	First time	Giemsa	ND	Stock solution	Global Founds	Water tap	Dilution: 1/10	2014-03-07	2014-03-11	Yes	Negative	ND	ND	ND	Correct	Yes	Positive	P. malariae	ND	ND	Correct	Yes	Positive	P.malariae	ND	ND	Incorrect	Yes	Negative	ND	ND	ND
230	Health Center	Katanga	Malaria, HAT and Filariasis	Thick blood film and RDT	Paracheck Malaria Ag P.f	ND	480	0	410	85.4167	2	No	ND	ND	Not trained	No	ND	First time	Giemsa	Cypress	Stock solution	Local distributor	Distilled water	Dilution: 1/10	ND	ND	Yes	Positive	P. falciparum	ND	ND	Incorrect	Yes	Positive	P. falciparum	ND	ND	Acceptable	Yes	Negative	ND	ND	ND	Incorrect	Yes	Positive	P. falciparum	ND	ND
231	Health Center	Equateur	Malaria	Thick blood film and RDT	Paracheck Malaria Ag P.f	ND	287	0	280	97.561	1	No	ND	ND	Not trained	No	ND	First time	Giemsa	ND	Working solution	National malaria control programme	Buffered water	Dilution: 1/10	2013-11-01	ND	Yes	Negative	ND	ND	ND	Correct	Yes	Positive	P. falciparum	Trophozoïte	ND	Acceptable	Yes	Positive	P.falciparum	Trophozoïte	4000	Incorrect	Yes	Negative	ND	ND	ND
232	Referral Hospital	Kinshasa	Malaria	Thick blood film and RDT	SD BIOLINE Malaria Ag P.f/Pan	ND	8560	0	0	0	1	Yes	Malaria	2010	Trained < 2011	Yes	Yes	EQA 2011	Giemsa	ND	Stock solution	Local distributor	Buffered water	Dilution: 1/10	ND	2013-01-26	Yes	Negative	ND	ND	ND	Correct	Yes	Positive	P. malariae	Trophozoïte et schizonte	ND	Correct	Yes	Positive	Trypanosome	ND	ND	Incorrect	Yes	Positive	Wuchereria bancrofti	ND	ND
233	Health Center	Province Orientale	Malaria	Thick blood film and RDT	SD BIOLINE Malaria Ag P.f/Pan	ND	ND	ND	ND	ND	ND	Yes	Malaria	ND	Trained, time not given	Yes	Yes	EQA 2011	Giemsa	MERCK	Stock solution	Local distributor	Buffered water	Dilution: 1/10	ND	ND	Yes	Negative	ND	ND	ND	Correct	Yes	Positive	P. vivax	Trophozoïte	ND	Acceptable	Yes	Positive	P. vivax	Trophozoïte	ND	Incorrect	Yes	Positive	P. falciparum	Trophozoïte	ND
234	Health Center	Province Orientale	Malaria	Thick blood film and RDT	SD BIOLINE Malaria Ag P.f/Pan	Thick blood film and RDT	468	0	110	23.5043	1	No	ND	ND	Not trained	Yes	Yes	EQA 2011	Giemsa	ND	Stock solution	Ambulant provider	ND	ND	1/11/2013	24/12/2013	Yes	Negative	ND	ND	ND	Correct	Yes	Positive	P. falciparum	Trophozoïte	1925	Acceptable	Yes	Positive	P.falciparum	Trophozoïte	1720	Incorrect	Yes	Negative	ND	ND	ND
235	Health Center	Kasaï Oriental	Malaria	Thick blood film and RDT	ND	ND	150	0	0	0	1	Yes	Malaria	2013-09-01	Trained > 2011	No	ND	First time	Giemsa	ND	Stock solution	Ambulant provider	Buffered water	Buffer tablet/ 1 liter of distilled water	2013-10-07	2013-10-15	Yes	Positive	P. falciparum	Trophozoïte	ND	Incorrect	Yes	Positive	P. falciparum	Trophozoïte	40	Acceptable	Yes	Positive	P.falciparum	Trophozoïte	39	Incorrect	Yes	Negative	ND	ND	ND
236	Referral Hospital	Kasaï Occidental	Malaria, HAT and Filariasis	Thick blood film and RDT	SD BIOLINE Malaria Ag P.f/Pan	Thick blood film and CATT	848	0	479	56.4858	1	No	ND	ND	Not trained	Yes	No	EQA 2011	Giemsa	ND	Stock solution	Ambulant provider	Spring water	ND	ND	ND	Yes	Negative	ND	ND	ND	Correct	Yes	Negative	ND	ND	ND	Incorrect	Yes	Positive	P.falciparum	Trophozoïte	8650	Incorrect	Yes	Positive	P. falciparum	Trophozoïte	1728
237	Referral Hospital	Province Orientale	Malaria and Filariasis	Thick blood film and RDT	SD BIOLINE Malaria Ag P.f/Pan	ND	ND	ND	ND	ND	4	ND	ND	ND	ND	ND	ND	ND	Giemsa	MERCK	Stock solution	Global Founds	Buffered water	ND	9/11/2013	30/12/2013	Yes	Negative	ND	ND	ND	Correct	Yes	Positive	P. malariae	Schizonte	ND	Correct	No	ND	ND	ND	ND	ND	Yes	Positive	Trypanosome	ND	ND
238	Referral Healthcenter	Bas-Congo	Malaria	Thick blood film and RDT	SD BIOLINE Malaria Ag P.f/Pan	ND	ND	ND	ND	ND	2	No	ND	ND	Not trained	Yes	Yes	EQA 2011	Giemsa	ND	Working solution	ND	Buffered water	ND	ND	ND	Yes	Negative	ND	ND	ND	Correct	Yes	Positive	P. malariae	Trophozoïte	ND	Correct	Yes	Positive	P.falciparum	Trophozoïte	ND	Incorrect	Yes	Positive	Trypanosome	ND	ND
239	Referral Hospital	Kasaï Oriental	Malaria, HAT and Filariasis	Thick blood film	ND	Thick blood film, CATT, CTC, and mAECT	1797	0	3	0.166945	1	No	ND	ND	Not trained	No	ND	First time	Giemsa	ND	Stock solution	Purchasing office	Water tap	Dilution: 1/10	2013-11-10	2013-11-11	Yes	Negative	ND	ND	ND	Correct	Yes	Positive	P. falciparum	Trophozoïte	6546	Acceptable	Yes	Negative	ND	ND	ND	Incorrect	Yes	Positive	Trypanosome	ND	ND
240	Referral Hospital	Kasaï Occidental	Malaria, HAT and Filariasis	Thick blood film and RDT	ND	Thick blood film	2477	0	1731	69.8829	5	Yes	Tuberculosis	2012	Not trained	No	ND	First time	Giemsa	ND	Stock solution	Global Founds	Buffered water	Dilution: 1/10	ND	ND	Yes	Negative	ND	ND	ND	Correct	Yes	Negative	ND	ND	ND	Incorrect	Yes	Negative	ND	ND	ND	Incorrect	Yes	Negative	ND	ND	ND
241	Referral Hospital	Bas-Congo	Malaria, HAT and Filariasis	Thick blood film and RDT	ND	Thick blood film and CATT	960	0	960	100	4	Yes	Malaria and HAT	2013-05-01	Trained > 2011	Yes	No	EQA 2011	Giemsa	ND	Working solution	Purchasing office	Distilled water	Dilution: 1/10	ND	ND	Yes	Negative	ND	ND	ND	Correct	Yes	Positive	Plasmodium	Trophozoïte	704	Acceptable	Yes	Positive	Trypanosome et Plasmodium	Trophozoïte	2700	Acceptable	Yes	Positive	Trypanosome	Trophozoïte	ND
242	Health Center	Bas-Congo	Malaria, HAT and Filariasis	Thick blood film and RDT	SD BIOLINE Malaria Ag P.f/Pan	ND	1145	0	512	44.7162	2	No	ND	ND	Not trained	No	ND	First time	Giemsa	ND	Working solution	Purchasing office	Distilled water	Dilution: 1/10	2013-10-29	2013-11-04	Yes	Positive	P. falciparum	Trophozoïte	ND	Incorrect	Yes	Negative	ND	ND	ND	Incorrect	Yes	Positive	ND	Schizonte	ND	Incorrect	Yes	Positive	ND	ND	ND
243	Health Center	Katanga	Malaria	Thick blood film	ND	ND	85	0	35	41.1765	1	Yes	Tuberculosis	ND	Not trained	No	ND	First time	Giemsa	ND	Working solution	Purchasing office	Water tap	Dilution: 1/10	2013-11-04	ND	Yes	Negative	ND	ND	ND	Correct	No	ND	ND	ND	ND	ND	Yes	Positive	ND	ND	ND	Incorrect	Yes	Positive	ND	ND	ND
244	Health Center	Bandundu	Malaria and HAT	Thick blood film and RDT	ND	Thick blood film and CATT	225	2	161	72.4444	2	No	ND	ND	Not trained	No	ND	First time	Giemsa	ND	Stock solution	Ambulant provider	Spring water	Dilution: 1/10	2013-11-06	2013-11-18	Yes	Positive	P. malariae	Trophozoïte	140	Incorrect	Yes	Negative	ND	ND	ND	Incorrect	Yes	Positive	Trypanosome	ND	ND	Incorrect	Yes	Positive	Trypanosome	ND	ND
245	Health Center	Katanga	Malaria and HAT	Thick blood film	ND	ND	482	0	0	0	2	No	ND	ND	Not trained	No	ND	First time	Giemsa	ND	Stock solution	Local distributor	Distilled water	Dilution: 1/10	2013-10-29	ND	Yes	Positive	ND	Trophozoïte	4595	Incorrect	Yes	Positive	ND	Trophozoïte	4842	Acceptable	Yes	Positive	P.falciparum	ND	9863	Incorrect	Yes	Positive	ND	Trophozoïte	313
246	Referral Healthcenter	Bas-Congo	Malaria	Thick blood film	ND	ND	690	0	336	48.6957	2	No	ND	ND	Not trained	No	ND	First time	Giemsa	ND	Working solution	Ambulant provider	Water tap	Dilution: 1/10	2013-11-02	2013-11-02	Yes	Positive	P. falciparum	Trophozoïte	ND	Incorrect	Yes	Positive	P. falciparum	Trophozoïte et schizonte	ND	Acceptable	Yes	Negative	ND	ND	ND	Incorrect	Yes	Negative	ND	ND	ND
247	Health Center	Kasaï Occidental	Malaria	Thick blood film	ND	CATT	288	20	195	74.6528	1	No	ND	ND	Not trained	No	ND	First time	ND	ND	Stock solution	Purchasing office	Water tap	Dilution: 1/2	ND	ND	Yes	Negative	ND	ND	ND	Correct	Yes	Positive	P. falciparum	Trophozoïte	1185	Acceptable	Yes	Negative	ND	ND	ND	Incorrect	Yes	Negative	ND	ND	ND
248	Health Center	Bandundu	Malaria, HAT and Filariasis	Thick blood film and RDT	ND	Thick blood film	302	0	96	31.7881	2	No	ND	ND	Not trained	Yes	ND	EQA 2011	Giemsa	ND	Stock solution	Ambulant provider	ND	ND	2013-11-05	2013-03-08	Yes	Negative	ND	ND	ND	Correct	Yes	Positive	ND	ND	ND	Acceptable	Yes	Positive	ND	ND	ND	Incorrect	Yes	Positive	Trypanosome	ND	ND
249	Referral Hospital	Province Orientale	Malaria	Thick blood film and RDT	SD BIOLINE Malaria Ag P.f/Pan	ND	713	0	463	64.9369	2	No	ND	ND	Not trained	No	ND	First time	Giemsa	ND	Stock solution	Local distributor	Distilled water	ND	ND	ND	Yes	Negative	ND	ND	ND	Correct	Yes	Negative	ND	ND	ND	Incorrect	Yes	Negative	ND	ND	ND	Incorrect	Yes	Positive	Loa loa	ND	ND
250	Referral Hospital	Province Orientale	Malaria, HAT and Filariasis	Thick blood film and RDT	SD BIOLINE Malaria Ag P.f/Pan	Thick blood film	3650	180	485	18.2192	8	Yes	Malaria	October 2013	Trained > 2011	Yes	No	EQA 2011	Giemsa	ND	Stock solution	Purchasing office	Buffered water	ND	ND	ND	Yes	Negative	ND	ND	ND	Correct	Yes	Positive	P. falciparum	Trophozoïte	ND	Acceptable	Yes	Negative	ND	ND	ND	Incorrect	Yes	Negative	ND	ND	ND
251	Health Center	Province Orientale	Malaria	Thick blood film and RDT	SD BIOLINE Malaria Ag P.f/Pan	ND	75	0	14	18.6667	ND	Yes	Malaria	ND	Trained, time not given	Yes	Yes	EQA 2011	Giemsa	MERCK	Stock solution	Local distributor	Buffered water	Dilution: 1/10	ND	ND	Yes	Positive	P. vivax	Trophozoïte	ND	Incorrect	Yes	Negative	ND	ND	ND	Incorrect	Yes	Positive	Trypanosome	ND	ND	Incorrect	Yes	Positive	P. falciparum	Trophozoïte	ND
252	Health Center	Bandundu	Malaria	Thick blood film and RDT	ND	ND	145	0	45	31.0345	1	No	ND	ND	Not trained	Yes	ND	EQA 2011	Giemsa	ND	Working solution	Purchasing office	Water tap	Dilution: 1/10	2013-11-07	2013-11-17	Yes	Negative	ND	ND	ND	Correct	Yes	Positive	P. falciparum	Trophozoïte	150	Acceptable	Yes	Positive	P.falciparum	Trophozoïte	206	Incorrect	Yes	Negative	ND	ND	ND
253	Health Center	Province Orientale	Malaria	Thick blood film and RDT	SD BIOLINE Malaria Ag P.f/Pan	Thick blood film	969	0	314	32.4045	1	No	ND	ND	Not trained	Yes	Yes	EQA 2011	Giemsa	MERCK	Stock solution	Local distributor	ND	ND	8/11/2013	28/12/2013	Yes	Negative	ND	ND	ND	Correct	Yes	Positive	P. falciparum	Trophozoïte et schizonte	1678	Acceptable	Yes	Negative	ND	ND	ND	Incorrect	Yes	Positive	Trypanosome	ND	ND
254	Health Center	Sud Kivu	Malaria	Thick blood film and RDT	Paracheck Malaria Ag P.f	ND	213	0	18	8.4507	2	No	ND	ND	Not trained	No	ND	First time	Giemsa	ND	Stock solution	Ambulant provider	Buffered water	Dilution: 1/10	ND	ND	Yes	Negative	ND	ND	ND	Correct	Yes	Positive	P. falciparum	Trophozoïte	2800	Acceptable	Yes	Negative	ND	ND	ND	Incorrect	Yes	Negative	ND	ND	ND
255	Referral Healthcenter	Equateur	Malaria, HAT and Filariasis	Thick blood film and RDT	SD BIOLINE Malaria Ag P.f/Pan	CATT	136	0	102	75	2	Yes	Malaria	2006	Trained < 2011	Yes	No	EQA 2011	Giemsa	ND	Stock solution	National malaria control programme	Buffered water	Dilution: 1/10	ND	ND	Yes	Negative	ND	ND	ND	Correct	Yes	Positive	P. falciparum et P. malariae	Trophozoïte	857	Acceptable	Yes	Positive	Trypanosome	ND	ND	Incorrect	Yes	Positive	Trypanosome	ND	ND
256	Referral Healthcenter	Equateur	Malaria	Thick blood film	ND	ND	27000	0	18000	66.6667	3	No	ND	ND	Not trained	Yes	No	EQA 2011	Giemsa	ND	Working solution	Purchasing office	Distilled water	Dilution: 1/10	2013-11-03	ND	Yes	Negative	ND	ND	ND	Correct	Yes	Positive	ND	Gamétocyte	ND	Acceptable	No	ND	ND	ND	ND	ND	Yes	Positive	Trypanosome	ND	ND
257	Health Center	Bas-Congo	Malaria and Filariasis	Thick blood film	ND	ND	300	0	290	96.6667	1	No	ND	ND	Not trained	ND	ND	ND	Giemsa	ND	Stock solution	Ambulant provider	Distilled water	Dilution 1/5	ND	ND	No	ND	ND	ND	ND	ND	No	ND	ND	ND	ND	ND	No	ND	ND	ND	ND	ND	Yes	Negative	ND	ND	ND
258	Provincial laboratories	Maniema	Malaria, HAT and Filariasis	Thick blood film and RDT	ND	ND	ND	ND	ND	ND	ND	Yes	Malaria	2010	Trained < 2011	Yes	Yes	EQA 2011	Giemsa	ND	Stock solution	NGO	Water well	Dilution: 1/10	ND	ND	Yes	Positive	Plasmodium	Trophozoïte	919	Incorrect	Yes	Negative	ND	ND	ND	Incorrect	Yes	Positive	Trypanosome et P. falciparum	Trophozoïte	2505	Acceptable	Yes	Negative	ND	ND	ND
259	Referral Hospital	Katanga	Malaria	Thick blood film	ND	Thick blood film	ND	ND	ND	ND	2	No	ND	ND	Not trained	No	ND	First time	Giemsa	Cypress	Stock solution	Purchasing office	Distilled water	Dilution: 1/10	4/11/2013	7/11/2013	Yes	Positive	ND	ND	ND	Incorrect	Yes	Positive	ND	ND	6815	Acceptable	Yes	Positive	ND	ND	2267	Incorrect	Yes	Positive	Trypanosome	ND	ND
260	Health Center	Bandundu	Malaria	Thick blood film	ND	Thick blood film	307	0	148	48.2085	ND	No	ND	ND	Not trained	Yes	No	EQA 2011	Giemsa	ND	Stock solution	Ambulant provider	Water tap	Dilution: 1/10	2013-11-08	2013-11-16	Yes	Negative	ND	ND	ND	Correct	Yes	Negative	ND	ND	ND	Incorrect	Yes	Positive	P.malariae	Trophozoïte	68	Incorrect	Yes	Positive	Trypanosome	ND	ND
261	Health Center	Katanga	Malaria, HAT and Filariasis	Thick blood film	ND	Thick blood film	ND	ND	ND	ND	2	No	ND	ND	Not trained	Yes	ND	EQA 2011	Giemsa	ND	Stock solution	Local distributor	ND	ND	2/11/2013	ND	Yes	Negative	ND	ND	ND	Correct	Yes	Positive	P. falciparum	Trophozoïte	2323	Acceptable	Yes	Positive	P.falciparum	Trophozoïte	624	Incorrect	Yes	Positive	Trypanosome	ND	ND
262	Referral Hospital	Bas-Congo	Malaria	Thick blood film	ND	ND	ND	ND	ND	ND	3	Yes	Malaria	ND	Trained, time not given	ND	ND	ND	Eosin methylene blue	ND	Working solution	Local distributor	ND	Dilution: 1/10	ND	ND	Yes	Negative	ND	ND	ND	Correct	Yes	Positive	P. falciparum	Trophozoïte	1328	Acceptable	Yes	Positive	P.falciparum	Trophozoïte	240	Incorrect	Yes	Negative	ND	ND	ND
263	Referral Hospital	Kasaï Oriental	Malaria, HAT and Filariasis	ND	ND	Thick blood film	240	0	0	0	ND	No	ND	ND	Not trained	No	ND	First time	Giemsa	ND	Working solution	Ambulant provider	Buffered water	Dilution: 1/10	2013-11-10	2013-11-15	Yes	Negative	ND	ND	ND	Correct	Yes	Negative	ND	ND	ND	Incorrect	Yes	Positive	ND	Trophozoïte	ND	Incorrect	Yes	Negative	ND	ND	ND
264	Health Center	Bandundu	Malaria, HAT and Filariasis	Thick blood film	ND	Thick blood film	272	0	118	43.3824	ND	No	ND	ND	Not trained	No	ND	First time	Giemsa	ND	Stock solution	Ambulant provider	ND	ND	2014-03-05	2014-03-12	Yes	Negative	ND	ND	ND	Correct	Yes	Positive	ND	ND	ND	Acceptable	Yes	Positive	ND	ND	ND	Incorrect	Yes	Negative	ND	ND	ND
265	Health Center	Bas-Congo	Malaria	Thick blood film	ND	ND	2015	0	1167	57.9156	5	No	ND	ND	Not trained	Yes	Yes	EQA 2011	Giemsa	ND	Working solution	Local distributor	Buffered water	Dilution: 1/10	ND	ND	Yes	Negative	ND	ND	ND	Correct	Yes	Negative	ND	ND	ND	Incorrect	Yes	Negative	ND	ND	ND	Incorrect	Yes	Negative	ND	ND	ND
266	Referral Healthcenter	Bas-Congo	Malaria, HAT and Filariasis	Thick blood film and RDT	SD BIOLINE Malaria Ag P.f/Pan	Thick blood film, CATT, CTC, and mAECT	772	0	460	59.5855	3	Yes	Malaria and HAT	2012	Trained > 2011	No	ND	First time	Giemsa	PARK	Working solution	Ambulant provider	Buffered water	Dilution: 1/10	ND	ND	Yes	Negative	ND	ND	ND	Correct	Yes	Positive	P. falciparum	ND	ND	Acceptable	Yes	Negative	ND	ND	ND	Incorrect	Yes	Positive	Trypanosome	ND	ND
267	Health Center	Bas-Congo	Malaria, HAT and Filariasis	Thick blood film and RDT	ND	Thick blood film, CTC and CATT	577	0	214	37.0884	2	Yes	Malaria	2013-05-01	Trained > 2011	Yes	Yes	EQA 2011	Giemsa	ND	Stock solution	Ambulant provider	Buffered water	Dilution: 1/10	2013-10-29	2013-10-31	Yes	Negative	ND	ND	ND	Correct	Yes	Positive	P. malariae	Schizonte	ND	Correct	Yes	Positive	P.falciparum	Trophozoïte et Gamétocyte	ND	Incorrect	Yes	Positive	Trypanosome	ND	ND
268	Referral Hospital	Kinshasa	Malaria, HAT and Filariasis	Thick blood film and RDT	SD BIOLINE Malaria Ag P.f/Pan	Thick blood film	1521	0	0	0	ND	No	ND	ND	Not trained	No	ND	First time	Giemsa	MERCK	Stock solution	Local distributor	Buffered water	ND	2014-01-23	2014-01-28	Yes	Positive	P. falciparum	Trophozoïte	8520	Incorrect	Yes	Positive	P. ovale et P. malaria	Trophozoïte et gamétocyte	ND	Acceptable	Yes	Positive	Trypanosome	ND	ND	Incorrect	Yes	Positive	Trypanosome	ND	ND
269	Referral Healthcenter	Province Orientale	Malaria, HAT and Filariasis	Thick blood film and RDT	SD BIOLINE Malaria Ag P.f/Pan	Thick blood film	506	3	78	16.0079	1	No	ND	ND	Not trained	No	ND	First time	Giemsa	ND	Stock solution	National malaria control programme	ND	ND	9/11/2013	18/11/2013	Yes	Negative	ND	ND	ND	Correct	Yes	Positive	P. malariae	Trophozoïte	16825396	Correct	Yes	Positive	P.falciparum	Trophozoïte	14285714	Incorrect	Yes	Positive	Trypanosome	ND	ND
270	Health Center	Bas-Congo	Malaria	RDT	ND	ND	487	0	424	87.0637	0	No	ND	ND	Not trained	No	ND	First time	Giemsa	ND	Stock solution	Purchasing office	ND	ND	ND	ND	Yes	Positive	P. falciparum	ND	ND	Incorrect	Yes	Positive	P. falciparum	Trophozoïte	ND	Acceptable	Yes	Negative	ND	ND	ND	Incorrect	Yes	Positive	ND	ND	ND
271	Referral Hospital	Equateur	Malaria and Filariasis	Thick blood film	ND	ND	150	0	60	40	1	No	ND	ND	Not trained	No	ND	First time	Giemsa	MERCK	Working solution	NGO	Water tap	Dilution: 1/10	ND	ND	Yes	Negative	ND	ND	ND	Correct	Yes	Positive	P. falciparum	Schizonte	12279	Acceptable	Yes	Negative	ND	ND	ND	Incorrect	Yes	Negative	ND	ND	ND
272	Referral Hospital	Equateur	Malaria	Thick blood film and RDT	ND	ND	1810	0	1267	70	3	No	ND	ND	Not trained	No	ND	First time	Giemsa	ND	Stock solution	Ambulant provider	Water tap	Dilution: 1/10	ND	ND	Yes	Positive	P. falciparum	Trophozoïte	6678	Incorrect	No	ND	ND	ND	ND	ND	Yes	Negative	ND	ND	ND	Incorrect	Yes	Negative	ND	ND	ND
273	Health Center	Province Orientale	Malaria	Thick blood film and RDT	SD BIOLINE Malaria Ag P.f/Pan	ND	ND	ND	ND	ND	ND	Yes	Malaria	ND	Trained, time not given	No	ND	First time	Giemsa	MERCK	Stock solution	ND	Buffered water	Dilution: 1/10	ND	ND	Yes	Positive	P. falciparum	Trophozoïte	687	Incorrect	Yes	Negative	ND	ND	ND	Incorrect	Yes	Positive	Trypanosome	ND	ND	Incorrect	Yes	Positive	P. falciparum	Trophozoïte	6262
274	Referral Hospital	Sud Kivu	Malaria and Filariasis	Thick blood film and RDT	SD BIOLINE Malaria Ag P.f/Pan	ND	1052	0	30	2.85171	1	No	ND	ND	Not trained	No	ND	First time	Giemsa	ACTU ALL CHEMICAL	Stock solution	Ambulant provider	Water tap	Dilution: 1/10	15/11/2013	ND	Yes	Negative	ND	ND	ND	Correct	Yes	Negative	ND	ND	ND	Incorrect	Yes	Negative	ND	ND	ND	Incorrect	Yes	Negative	ND	ND	ND
275	Referral Healthcenter	Equateur	Malaria	Thick blood film and RDT	ND	Thick blood film	1872	0	941	50.2671	2	No	ND	ND	Not trained	No	ND	First time	Giemsa	ND	Working solution	Local distributor	Water tap	Dilution: 1/10	ND	ND	Yes	Negative	ND	ND	ND	Correct	Yes	Positive	P. falciparum	Trophozoïte	1056	Acceptable	Yes	Negative	ND	ND	ND	Incorrect	Yes	Positive	Trypanosome	ND	ND
276	Health Center	Equateur	Malaria, HAT and Filariasis	Thick blood film and RDT	SD BIOLINE Malaria Ag P.f/Pan	ND	301	0	193	64.1196	2	No	ND	ND	Not trained	No	ND	First time	Giemsa	ND	Working solution	National malaria control programme	Buffered water	ND	ND	ND	Yes	Negative	ND	ND	ND	Correct	Yes	Positive	P. falciparum	Trophozoïte	1143	Acceptable	No	ND	ND	ND	ND	ND	Yes	Positive	Trypanosome	ND	ND
277	Referral Healthcenter	Kinshasa	Malaria	Thick blood film and RDT	SD BIOLINE Malaria Ag P.f/Pan	ND	13615	0	0	0	5	Yes	Malaria	2013	Trained > 2011	Yes	No	EQA 2011	Giemsa	ND	Stock solution	Local distributor	Water tap	ND	2013-01-29	2013-12-30	Yes	Positive	P. falciparum	Trophozoïte et schizonte	12018	Incorrect	Yes	Positive	P. malariae	Trophozoïte et schizonte	12137	Correct	Yes	Negative	ND	ND	ND	Incorrect	Yes	Positive	Trypanosome	Schizonte	4078
278	Health Center	Kasaï Occidental	Malaria	Thick blood film	ND	ND	800	0	500	62.5	2	Yes	Malaria and HAT	ND	Trained, time not given	Yes	Yes	EQA 2011	Giemsa	ND	Stock solution	National malaria control programme	Rainwater	Dilution: 1/10	2013-11-09	2013-11-20	Yes	Negative	ND	ND	ND	Correct	No	ND	ND	ND	ND	ND	Yes	Positive	P.falciparum	Schizonte	2666	Incorrect	Yes	Positive	P. falciparum	Trophozoïte	1600
279	Health Center	Katanga	Malaria	Thick blood film	ND	ND	ND	ND	ND	ND	1	No	ND	ND	Not trained	No	ND	First time	Giemsa	ND	Working solution	Ambulant provider	Physiological water	ND	ND	ND	Yes	Negative	ND	ND	ND	Correct	Yes	Positive	P. falciparum	Trophozoïte	ND	Acceptable	Yes	Positive	P.falciparum	ND	ND	Incorrect	Yes	Positive	ND	ND	ND
280	Referral Hospital	Kasaï Oriental	Malaria, HAT and Filariasis	Thick blood film	ND	Thick blood film and CATT	1860	5	1503	81.0753	2	No	ND	ND	Not trained	No	ND	First time	Giemsa	ND	Stock solution	Ambulant provider	Buffered water	ND	2013-10-25	2013-11-09	Yes	Positive	ND	Trophozoïte	ND	Incorrect	Yes	Negative	ND	ND	ND	Incorrect	Yes	Positive	ND	Trophozoïte	ND	Incorrect	Yes	Positive	Trypanosome	ND	ND
281	Referral Hospital	Kasaï Occidental	Malaria, HAT and Filariasis	Thick blood film and RDT	ND	Thick blood film	890	0	477	53.5955	ND	Yes	Tuberculosis	2012	Not trained	No	ND	First time	Giemsa	ND	Stock solution	NGO	Buffered water	Dilution: 1/10	ND	ND	Yes	Negative	ND	ND	ND	Correct	Yes	Positive	P. falciparum et P. malariae	Trophozoïte et schizonte	6040	Acceptable	Yes	Positive	P. falciparum et P. malariae	Trophozoïte et schizonte	1072	Incorrect	Yes	Positive	Trypanosome	Trypomastigote	2128
282	Referral Healthcenter	Katanga	Malaria	Thick blood film	ND	ND	ND	ND	ND	ND	2	Yes	Malaria and Tuberculosis	ND	Trained, time not given	No	ND	First time	Giemsa	ND	Stock solution	Ambulant provider	Buffered water	ND	ND	ND	Yes	Positive	ND	ND	4923	Incorrect	Yes	Positive	ND	ND	6476	Acceptable	Yes	Positive	ND	ND	16800	Incorrect	Yes	Positive	ND	ND	10666
283	Referral Hospital	Bas-Congo	Malaria, HAT and Filariasis	Thick blood film	ND	Thick blood film and CATT	5941	3	2007	33.8327	10	Yes	Malaria	2006	Trained < 2011	No	ND	First time	Giemsa	ND	Working solution	Local distributor	Distilled water	Dilution: 1/10	2013-11-17	ND	Yes	Negative	ND	ND	ND	Correct	Yes	Positive	Plasmodium	Trophozoïte	1604	Acceptable	Yes	Positive	Trypanosome	ND	ND	Incorrect	Yes	Negative	ND	ND	ND
284	Health Center	Kinshasa	Malaria	Thick blood film	ND	ND	786	0	0	0	4	Yes	Malaria	2009	Trained < 2011	No	ND	First time	Giemsa	ND	Stock solution	Local distributor	Buffered water	Dilution: 1/10	ND	2014-04-07	Yes	Negative	ND	ND	ND	Correct	Yes	Positive	P. falciparum	ND	ND	Acceptable	Yes	Positive	P. vivax	ND	ND	Incorrect	Yes	Negative	ND	ND	ND
285	Health Center	Province Orientale	Malaria	Thick blood film and RDT	SD BIOLINE Malaria Ag P.f/Pan	ND	210	0	102	48.5714	ND	Yes	Malaria	ND	Trained, time not given	Yes	Yes	EQA 2011	Giemsa	MERCK	Stock solution	Local distributor	Buffered water	Dilution: 1/10	ND	ND	Yes	Positive	P. falciparum	Trophozoïte	870	Incorrect	Yes	Positive	P. falciparum	Trophozoïte	1200	Acceptable	Yes	Positive	Trypanosome	ND	ND	Incorrect	Yes	Positive	P. falciparum	Trophozoïte	2850
286	Health Center	Equateur	Malaria and Filariasis	Thick blood film and RDT	Paracheck Malaria Ag P.f	ND	439	0	430	97.9499	ND	No	ND	ND	Not trained	No	ND	First time	Giemsa	ND	Working solution	Purchasing office	Distilled water	Dilution: 1/10	2013-11-04	2013-11-08	Yes	Positive	ND	Trophozoïte	ND	Incorrect	No	ND	ND	ND	ND	ND	No	ND	ND	ND	ND	ND	No	ND	ND	ND	ND
287	Referral Hospital	Kasaï Oriental	Malaria, HAT and Filariasis	Thick blood film and RDT	SD BIOLINE Malaria Ag P.f/Pan	Thick blood film	346	0	212	61.2717	1	Yes	Malaria	2011	Trained > 2011	ND	ND	ND	Giemsa	ND	Stock solution	National malaria control programme	Buffered water	Buffer tablet/ 1 liter of distilled water	ND	ND	Yes	Positive	P. falciparum	Trophozoïte et gamétocyte	1632	Incorrect	Yes	Positive	P. falciparum	Trophozoïte	4840	Acceptable	Yes	Positive	P.falciparum	Gamétocyte	6400	Incorrect	Yes	Positive	Trypanosome	ND	ND
288	Referral Hospital	Kasaï Occidental	Malaria	Thick blood film and RDT	SD BIOLINE Malaria Ag P.f/Pan	ND	203	0	183	90.1478	1	No	ND	ND	Not trained	Yes	ND	EQA 2011	Giemsa	ND	Stock solution	Ambulant provider	Lake water	ND	ND	ND	Yes	Negative	ND	ND	ND	Correct	Yes	Positive	P. falciparum	Trophozoïte	670	Acceptable	Yes	Negative	ND	ND	ND	Incorrect	Yes	Negative	ND	ND	ND
289	Referral Healthcenter	Katanga	Malaria	Thick blood film	ND	ND	420	0	0	0	1	Yes	Tuberculosis	2009	Not trained	No	ND	First time	Giemsa	ND	Working solution	National malaria control programme	Distilled water	Dilution: 1/2	2013-11-06	2013-11-07	Yes	Negative	ND	ND	ND	Correct	Yes	Positive	P. falciparum	ND	ND	Acceptable	Yes	Positive	P. falciparum et P. malariae	ND	ND	Incorrect	Yes	Negative	ND	ND	ND
290	Referral Hospital	Kasaï Oriental	Malaria, HAT and Filariasis	Thick blood film and RDT	SD BIOLINE Malaria Ag P.f/Pan	Thick blood film and CATT	835	0	0	0	2	No	ND	ND	Not trained	No	ND	First time	Giemsa	ND	Stock solution	Ambulant provider	Water tap	ND	2013-11-10	2013-11-16	Yes	Negative	ND	ND	ND	Correct	Yes	Positive	P. falciparum	ND	4000	Acceptable	Yes	Positive	ND	ND	480	Incorrect	Yes	Positive	Trypanosome	ND	ND
291	Health Center	Bandundu	Malaria, HAT and Filariasis	Thick blood film	ND	Thick blood film	132	0	48	36.3636	ND	No	ND	ND	Not trained	No	ND	First time	Giemsa	ND	Stock solution	Ambulant provider	ND	ND	2014-03-04	2014-03-12	Yes	Negative	ND	ND	ND	Correct	Yes	Positive	ND	ND	ND	Acceptable	Yes	Positive	ND	ND	ND	Incorrect	Yes	Negative	ND	ND	ND
292	Health Center	Bandundu	Malaria, HAT and Filariasis	Thick blood film and RDT	ND	Thick blood film	670	0	320	47.7612	3	No	ND	ND	Not trained	Yes	No	EQA 2011	Giemsa	ND	Stock solution	Ambulant provider	Buffered water	ND	2013-11-04	2013-11-06	Yes	Negative	ND	ND	ND	Correct	Yes	Positive	ND	ND	ND	Acceptable	Yes	Positive	ND	ND	ND	Incorrect	Yes	Positive	Trypanosome	ND	ND
293	Health Center	Katanga	Malaria	Thick blood film	ND	Thick blood film	450	0	0	0	1	Yes	Tuberculosis and HIV	2012	Not trained	No	ND	First time	Giemsa	ND	Stock solution	Ambulant provider	Distilled water	Dilution: 1/10	2013-10-31	ND	Yes	Positive	P. falciparum	Trophozoïte	410	Incorrect	Yes	Positive	P. falciparum	Trophozoïte	1500	Acceptable	Yes	Positive	P.falciparum	Trophozoïte et Gamétocyte	210	Incorrect	Yes	Positive	P. malariae	Trophozoïte et schizonte	4266
294	Referral Hospital	Kasaï Oriental	Malaria, HAT and Filariasis	Thick blood film and RDT	ND	Thick blood film	138	0	90	65.2174	1	Yes	Tuberculosis	2012	Not trained	No	ND	First time	Giemsa	ND	Stock solution	NGO	Distilled water	Dilution: 1/10	2013-11-07	2013-11-08	Yes	Negative	ND	ND	ND	Correct	Yes	Positive	P. falciparum	Trophozoïte	2783	Acceptable	Yes	Negative	ND	ND	ND	Incorrect	Yes	Negative	ND	ND	ND
295	Health Center	Kasaï Occidental	Malaria and HAT	Thick blood film and RDT	SD BIOLINE Malaria Ag P.f/Pan	ND	1357	0	728	53.6478	1	Yes	Malaria	ND	Trained, time not given	No	ND	First time	Giemsa	MERCK	Stock solution	Ambulant provider	Buffered water	ND	2013-12-18	2013-12-18	Yes	Negative	ND	ND	ND	Correct	Yes	Negative	ND	ND	ND	Incorrect	Yes	Positive	P.falciparum	Trophozoïte	668	Incorrect	Yes	Positive	Plasmodium	Trophozoïte	2810
296	Health Center	Province Orientale	Malaria	Thick blood film and RDT	SD BIOLINE Malaria Ag P.f/Pan	ND	ND	ND	ND	ND	1	Yes	Malaria	October 2013	Trained > 2011	Yes	Yes	EQA 2011	Giemsa	MERCK	Stock solution	NGO	Buffered water	Dilution: 1/10	12/12/2013	ND	Yes	Negative	ND	ND	ND	Correct	Yes	Positive	P. falciparum	Trophozoïte	2560	Acceptable	Yes	Positive	P.falciparum	Trophozoïte	1720	Incorrect	Yes	Positive	Trypanosome	ND	ND
297	Referral Hospital	Kasaï Oriental	Malaria, HAT and Filariasis	Thick blood film and RDT	ND	Thick blood film	800	0	0	0	2	No	ND	ND	Not trained	No	ND	First time	Giemsa	ND	Stock solution	Ambulant provider	Buffered water	Dilution: 1/10	2013-11-04	2013-11-23	Yes	Negative	ND	ND	ND	Correct	Yes	Positive	P. falciparum	ND	ND	Acceptable	Yes	Positive	P.falciparum	ND	ND	Incorrect	Yes	Positive	P. falciparum	ND	ND
298	Referral Healthcenter	Kasaï Occidental	Malaria	Thick blood film and RDT	SD BIOLINE Malaria Ag P.f	Thick blood film, CTC and CATT	330	0	288	87.2727	2	No	ND	ND	Not trained	No	ND	First time	Giemsa	ND	Stock solution	Purchasing office	Water tap	Dilution: 1/10	ND	2013-11-21	Yes	Negative	ND	ND	ND	Correct	Yes	Positive	Plasmodium	ND	ND	Acceptable	Yes	Positive	P.falciparum	Trophozoïte	ND	Incorrect	Yes	Positive	P. falciparum	Trophozoïte	ND
299	Referral Healthcenter	Kasaï Occidental	Malaria	Thick blood film	ND	ND	567	0	472	83.2451	1	Yes	Tuberculosis	2012	Not trained	No	ND	First time	Giemsa	ND	Stock solution	Purchasing office	Buffered water	Dilution: 1/10	ND	ND	Yes	Positive	ND	ND	ND	Incorrect	Yes	Positive	ND	ND	ND	Acceptable	Yes	Negative	ND	ND	ND	Incorrect	Yes	Positive	ND	ND	ND
300	Health Center	Province Orientale	Malaria	Thick blood film and RDT	SD BIOLINE Malaria Ag P.f/Pan	ND	ND	ND	ND	ND	1	Yes	Malaria	2013	Trained > 2011	Yes	Yes	EQA 2011	Giemsa	MERCK	Stock solution	Local distributor	Buffered water	Dilution: 1/10	17/12/2013	28/01/2014	Yes	Negative	ND	ND	ND	Correct	Yes	Positive	P. vivax	Trophozoïte	1206	Acceptable	Yes	Negative	ND	ND	ND	Incorrect	Yes	Positive	Trypanosome	ND	ND
301	Other health facilities	Kinshasa	Malaria	Thick blood film	ND	ND	582	0	0	0	2	No	ND	ND	Not trained	No	ND	First time	Giemsa	Meditech	Stock solution	ND	Buffered water	Dilution: 1/10	2013-11-28	2013-12-07	Yes	Positive	P. falciparum	Trophozoïte	433	Incorrect	Yes	Negative	ND	ND	ND	Incorrect	Yes	Positive	P.falciparum	Trophozoïte	246	Incorrect	Yes	Positive	P. malariae	Trophozoïte	ND
302	Referral Hospital	Kinshasa	Malaria and HAT	Thick blood film	ND	ND	8400	0	0	0	4	No	ND	ND	Not trained	No	ND	First time	Giemsa	MERCK	Stock solution	Ambulant provider	Water tap	Dilution: 1/10	ND	ND	Yes	Negative	ND	ND	ND	Correct	Yes	Positive	P. falciparum	Trophozoïte	ND	Acceptable	Yes	Negative	ND	ND	ND	Incorrect	Yes	Positive	Trypanosome	ND	ND
303	Referral Healthcenter	Equateur	Malaria, HAT and Filariasis	Thick blood film and RDT	Paracheck Malaria Ag P.f	ND	549	20	529	100	2	No	ND	ND	Not trained	ND	ND	ND	Giemsa	ND	Working solution	Ambulant provider	Distilled water	ND	2013-11-01	2013-11-04	Yes	Positive	Plasmodium	ND	666	Incorrect	Yes	Positive	Plasmodium et Microfilaire	ND	2947	Acceptable	Yes	Negative	ND	ND	ND	Incorrect	Yes	Negative	ND	ND	ND
304	Health Center	Bandundu	Malaria, HAT and Filariasis	Thick blood film	ND	Thick blood film	103	0	66	64.0777	1	No	ND	ND	Not trained	No	ND	First time	Giemsa	ND	Stock solution	Global Founds	Water tap	Dilution: 1/10	2014-03-05	2014-03-09	Yes	Negative	ND	ND	ND	Correct	Yes	Positive	P. malariae	ND	ND	Correct	Yes	Positive	ND	ND	ND	Incorrect	Yes	Negative	ND	ND	ND
305	Health Center	Bandundu	Malaria, HAT and Filariasis	Thick blood film	ND	Thick blood film	241	0	121	50.2075	1	No	ND	ND	Not trained	No	ND	First time	Giemsa	ND	Stock solution	Global Founds	ND	ND	2014-03-16	2014-03-21	Yes	Negative	ND	ND	ND	Correct	Yes	Positive	ND	ND	ND	Acceptable	Yes	Positive	ND	ND	ND	Incorrect	Yes	Negative	ND	ND	ND
306	Health Center	Bas-Congo	Malaria	Thick blood film	ND	ND	1740	0	1200	68.9655	1	No	ND	ND	Not trained	No	ND	First time	Giemsa	ND	Stock solution	Local distributor	Buffered water	ND	ND	ND	Yes	Negative	ND	ND	ND	Correct	Yes	Positive	P. falciparum	ND	ND	Acceptable	Yes	Negative	ND	ND	ND	Incorrect	Yes	Positive	P. falciparum	ND	ND
307	Health Center	Kasaï Oriental	Malaria and HAT	Thick blood film and RDT	SD BIOLINE Malaria Ag P.f/Pan	Thick blood film and CATT	1432	0	1025	71.5782	1	Yes	Malaria	2013-07-01	Trained > 2011	No	ND	First time	Giemsa	ACTU ALL CHEMICAL	Stock solution	Purchasing office	Buffered water	Dilution: 1/10	2013-10-24	2013-10-29	Yes	Negative	ND	ND	ND	Correct	Yes	Positive	P. falciparum	Trophozoïte	816	Acceptable	No	ND	ND	ND	ND	ND	Yes	Positive	P. falciparum	Gamétocytes	ND
308	Health Center	Kasaï Oriental	Malaria, HAT and Filariasis	Thick blood film and RDT	SD BIOLINE Malaria Ag P.f/Pan	Thick blood film	629	0	318	50.5564	1	Yes	Tuberculosis	2013-04-01	Not trained	No	ND	First time	Giemsa	ND	Powder	Ambulant provider	Rainwater	ND	2013-10-31	2013-11-07	Yes	Negative	ND	ND	ND	Correct	Yes	Positive	Plasmodium	Trophozoïte	128	Acceptable	Yes	Positive	ND	ND	ND	Incorrect	Yes	Negative	ND	ND	ND
309	Health Center	Bandundu	Malaria, HAT and Filariasis	Thick blood film	ND	Thick blood film	235	0	105	44.6809	1	No	ND	ND	Not trained	No	ND	First time	Giemsa	ND	Stock solution	Ambulant provider	ND	ND	2014-03-17	2014-03-22	Yes	Negative	ND	ND	ND	Correct	Yes	Positive	ND	ND	ND	Acceptable	Yes	Positive	ND	ND	ND	Incorrect	Yes	Negative	ND	ND	ND
310	Referral Healthcenter	Bas-Congo	Malaria	Thick blood film	ND	ND	2055	0	1239	60.292	3	No	ND	ND	Not trained	No	ND	First time	Giemsa	ND	Stock solution	Ambulant provider	Buffered water	Dilution: 1/10	ND	ND	Yes	Positive	P. falciparum	ND	845	Incorrect	Yes	Positive	P. falciparum	ND	218	Acceptable	Yes	Negative	ND	ND	ND	Incorrect	Yes	Positive	P. falciparum	ND	857
311	Referral Hospital	Kasaï Oriental	Malaria, HAT and Filariasis	Thick blood film	ND	Thick blood film	2442	0	0	0	4	Yes	HAT, Tuberculosis and blood transfusion	ND	Trained, time not given	No	ND	First time	Giemsa	ND	Stock solution	Ambulant provider	Buffered water	Dilution: 1/10	2013-10-15	2013-10-30	Yes	Positive	P. malariae	ND	ND	Incorrect	Yes	Positive	P. falciparum	Trophozoïte	ND	Acceptable	Yes	Positive	P. vivax	Trophozoïte	ND	Incorrect	Yes	Positive	Trypanosome	ND	ND
312	Health Center	Katanga	Malaria	Thick blood film	ND	ND	576	0	253	43.9236	1	No	ND	ND	Not trained	No	ND	First time	Giemsa	ND	Stock solution	Purchasing office	Buffered water	ND	2013-11-15	ND	Yes	Negative	ND	ND	ND	Correct	Yes	Negative	ND	ND	ND	Incorrect	Yes	Positive	P.falciparum	ND	3377	Incorrect	Yes	Negative	ND	ND	ND
313	Referral Hospital	Bas-Congo	Malaria, HAT and Filariasis	Thick blood film	ND	Thick blood film, CTC and CATT	ND	ND	ND	ND	4	Yes	HAT	ND	Trained, time not given	Yes	No	EQA 2011	Giemsa	ND	Working solution	Ambulant provider	Buffered water	Dilution: 1/10	ND	ND	Yes	Negative	ND	ND	ND	Correct	Yes	Positive	P. falciparum	Trophozoïte	ND	Acceptable	Yes	Positive	Trypanosome et P. falciparum	Trophozoïte	ND	Acceptable	Yes	Positive	Trypanosome	ND	ND
314	Health Center	Kinshasa	Malaria, HAT and Filariasis	Thick blood film and RDT	SD BIOLINE Malaria Ag P.f/Pan	Thick blood film	31200000	0	0	0	5	Yes	Malaria	2013	Trained > 2011	No	ND	First time	Giemsa	ND	Stock solution	Local distributor	Distilled water	ND	ND	ND	Yes	Negative	ND	ND	ND	Correct	No	ND	ND	ND	ND	ND	Yes	Negative	ND	ND	ND	Incorrect	Yes	Positive	Trypanosome	ND	ND
315	Referral Hospital	Sud Kivu	Malaria, HAT and Filariasis	Thick blood film and RDT	SD BIOLINE Malaria Ag P.f/Pan	ND	248	0	95	38.3065	2	No	ND	ND	Not trained	Yes	No	EQA 2011	Giemsa	ND	Stock solution	Ambulant provider	Distilled water	Dilution: 1/10	16/11/2013	20/11/2013	Yes	Negative	ND	ND	ND	Correct	Yes	Positive	ND	Schizonte	ND	Acceptable	Yes	Positive	plasmodium	Trophozoïte	192800	Incorrect	Yes	Positive	Trypanosome	Trophozoïte	ND
316	Referral Hospital	Kasaï Occidental	Malaria, HAT and Filariasis	Thick blood film and RDT	SD BIOLINE Malaria Ag P.f/Pan	CATT and mAECT	450	0	300	66.6667	1	No	ND	ND	Not trained	No	ND	First time	Giemsa	ND	Stock solution	Other	Buffered water	Dilution: 1/10	2013-11-10	2013-11-17	Yes	Positive	P. falciparum	ND	1000	Incorrect	Yes	Positive	P. falciparum	ND	358208	Acceptable	Yes	Negative	ND	ND	ND	Incorrect	No	ND	ND	ND	ND
317	Health Center	Kinshasa	Malaria, HAT and Filariasis	Thick blood film	ND	ND	43	0	0	0	2	No	ND	ND	Not trained	No	ND	First time	Giemsa	ND	Stock solution	Ambulant provider	Buffered water	Dilution: 1/10	2014-04-05	2014-04-07	Yes	Negative	ND	ND	ND	Correct	Yes	Positive	P. falciparum	Trophozoïte	ND	Acceptable	Yes	Negative	ND	ND	ND	Incorrect	Yes	Negative	ND	ND	ND
318	Referral Hospital	Sud Kivu	Malaria, HAT and Filariasis	Thick blood film and RDT	SD BIOLINE Malaria Ag P.f/Pan	ND	3514	0	84	2.39044	10	No	ND	ND	Not trained	No	ND	First time	Giemsa	Fluka	Powder	Purchasing office	Buffered water	Dissolve in distilled water, phosphate and sodium buffers	ND	ND	Yes	Negative	ND	ND	ND	Correct	Yes	Positive	P. falciparum	Trophozoïte	965	Acceptable	Yes	Positive	ND	ND	ND	Incorrect	Yes	Negative	ND	ND	ND
319	Health Center	Kasaï Oriental	Malaria	Thick blood film	ND	ND	1670	0	0	0	1	No	ND	ND	Not trained	No	ND	First time	Giemsa	ND	Stock solution	Ambulant provider	Buffered water	Buffer tablet/ 1 liter of distilled water	ND	ND	Yes	Negative	ND	ND	ND	Correct	Yes	Positive	Plasmodium	Trophozoïte	380	Acceptable	Yes	Negative	ND	ND	ND	Incorrect	Yes	Positive	Plasmodium	Trophozoïte	1333
320	Health Center	Katanga	Malaria	Thick blood film	ND	Thick blood film	2900	0	0	0	2	No	ND	ND	Not trained	No	ND	First time	Giemsa	ND	Stock solution	Purchasing office	Buffered water	ND	2013-11-05	2013-11-19	No	ND	ND	ND	ND	ND	Yes	Positive	P. falciparum	Trophozoïte	1951	Acceptable	Yes	Positive	Microfilaire	ND	ND	Incorrect	Yes	Positive	Trypanosome	ND	ND
321	Referral Hospital	Kasaï Occidental	Malaria and Filariasis	Thick blood film and RDT	ND	Thick blood film and CTC	2882	0	2193	76.093	ND	No	ND	ND	Not trained	No	ND	First time	Giemsa	ND	Working solution	Ambulant provider	ND	ND	2013-11-16	ND	Yes	Negative	ND	ND	ND	Correct	Yes	Positive	P. falciparum	ND	48	Acceptable	Yes	Negative	ND	ND	ND	Incorrect	Yes	Negative	ND	ND	ND
322	Referral Hospital	Bas-Congo	Malaria, HAT and Filariasis	Thick blood film	ND	Thick blood film	3796	0	2873	75.6849	6	No	ND	ND	Not trained	No	ND	First time	Giemsa	ND	Powder	Local distributor	Buffered water	Dilution: 1/10	ND	ND	Yes	Positive	P. falciparum	Trophozoïte	667	Incorrect	Yes	Positive	P. falciparum	Trophozoïte	356	Acceptable	Yes	Negative	ND	ND	ND	Incorrect	Yes	Negative	ND	ND	ND
323	Health Center	Province Orientale	Malaria	Thick blood film and RDT	SD BIOLINE Malaria Ag P.f/Pan	ND	80	0	11	13.75	ND	Yes	Malaria	ND	Trained, time not given	Yes	Yes	EQA 2011	Giemsa	MERCK	Stock solution	Local distributor	Buffered water	Dilution: 1/10	5/10/2013	23/01/2014	Yes	Positive	P. falciparum	Trophozoïte	ND	Incorrect	Yes	Negative	ND	ND	ND	Incorrect	Yes	Positive	P.falciparum	ND	1890	Incorrect	Yes	Positive	Trypanosome	ND	ND
324	Referral Healthcenter	Kasaï Oriental	Malaria and Filariasis	Thick blood film and RDT	SD BIOLINE Malaria Ag P.f/Pan	ND	689	0	296	42.9608	2	No	ND	ND	Not trained	Yes	No	EQA 2011	Giemsa	Avonchem	Stock solution	Ambulant provider	Water tap	Dilution: 1/10	2913-10-30	2013-11-21	Yes	Negative	ND	ND	ND	Correct	Yes	Positive	P. falciparum	Trophozoïte	1500	Acceptable	Yes	Negative	ND	ND	ND	Incorrect	Yes	Positive	Trypanosome	ND	ND
325	Referral Hospital	Province Orientale	Malaria	Thick blood film	ND	ND	374	0	236	63.1016	2	No	ND	ND	Not trained	ND	ND	ND	Giemsa	ND	Stock solution	Ambulant provider	Distilled water	Dilution: 1/10	31/10/2013	4/12/2013	Yes	Positive	ND	ND	ND	Incorrect	No	ND	ND	ND	ND	ND	Yes	Positive	ND	ND	ND	Incorrect	Yes	Positive	ND	ND	ND
326	Other health facilities	Bas-Congo	Malaria, HAT and Filariasis	Thick blood film and RDT	ND	Thick blood film	36	0	15	41.6667	2	Yes	Malaria and Tuberculosis	1905-06-28	Trained < 2011	Yes	Yes	EQA 2011	Giemsa	ND	Stock solution	Purchasing office	Buffered water	Dilution: 1/10	ND	ND	Yes	Negative	ND	ND	ND	Correct	Yes	Positive	ND	Trophozoïte	14042	Acceptable	Yes	Positive	Trypanosome et P. falciparum	ND	ND	Acceptable	Yes	Positive	Trypanosome	ND	ND
327	Referral Hospital	Kinshasa	Malaria, HAT and Filariasis	Thick blood film and RDT	SD BIOLINE Malaria Ag P.f/Pan	Thick blood film	2014	0	0	0	15	Yes	Malaria	2010	Trained < 2011	Yes	No	EQA 2011	Giemsa	ND	Stock solution	Ambulant provider	Buffered water	ND	ND	2014-02-05	Yes	Negative	ND	ND	ND	Correct	Yes	Positive	P. falciparum	Schizonte	368	Acceptable	Yes	Positive	ND	ND	ND	Incorrect	Yes	Positive	ND	ND	ND
328	Provincial laboratories	Province Orientale	Malaria, HAT and Filariasis	Thick blood film	ND	CATT, CTC and mAECT	ND	ND	ND	ND	3	Yes	Malaria	July 2013	Trained > 2011	Yes	Yes	EQA 2011	Giemsa	RAL	Stock solution	Global Founds	Buffered water	ND	19/11/2013	10/12/2013	Yes	Negative	ND	ND	ND	Correct	Yes	Negative	ND	ND	ND	Incorrect	Yes	Negative	ND	ND	ND	Incorrect	Yes	Positive	Trypanosome	ND	ND
329	Health Center	Province Orientale	Malaria and Filariasis	Thick blood film and RDT	SD BIOLINE Malaria Ag P.f/Pan	ND	680	0	300	44.1176	2	No	ND	ND	Not trained	No	ND	First time	Giemsa	ND	Working solution	Purchasing office	ND	ND	28/12/2013	ND	Yes	Negative	ND	ND	ND	Correct	Yes	Positive	ND	ND	ND	Acceptable	Yes	Positive	ND	ND	ND	Incorrect	Yes	Positive	ND	ND	ND
330	Health Center	Katanga	Malaria	Thick blood film	ND	ND	513	0	91	17.7388	2	No	ND	ND	Not trained	No	ND	First time	Giemsa	ND	Stock solution	Ambulant provider	Water tap	ND	ND	ND	Yes	Negative	ND	ND	ND	Correct	Yes	Positive	P. falciparum	ND	ND	Acceptable	Yes	Positive	P.falciparum	ND	ND	Incorrect	Yes	Negative	ND	ND	ND
331	Referral Hospital	Province Orientale	Malaria, HAT and Filariasis	Thick blood film and RDT	SD BIOLINE Malaria Ag P.f/Pan	Thick blood film	1510	ND	ND	ND	2	No	ND	ND	Not trained	Yes	Yes	EQA 2011	Giemsa	ND	Stock solution	Ambulant provider	Buffered water	Dilution: 1/10	25/11/2013	2/12/2013	Yes	Positive	ND	ND	ND	Incorrect	Yes	Positive	P. falciparum	Trophozoïte	485	Acceptable	Yes	Positive	ND	ND	ND	Incorrect	Yes	Positive	P. falciparum	Gamétocytes	500
332	Health Center	Province Orientale	Malaria and Filariasis	Thick blood film and RDT	SD BIOLINE Malaria Ag P.f/Pan	ND	824	8	736	90.2913	2	Yes	Malaria and Tuberculosis	2010	Trained < 2011	No	ND	First time	Giemsa	MERCK	Stock solution	Ambulant provider	Distilled water	Dilution: 1/10	ND	ND	No	ND	ND	ND	ND	ND	Yes	Positive	P. falciparum	ND	56831	Acceptable	No	ND	ND	ND	ND	ND	Yes	Negative	ND	ND	ND
333	Referral Hospital	Kinshasa	Malaria	Thick blood film	ND	Thick blood film	896	0	0	0	2	No	ND	ND	Not trained	Yes	Yes	EQA 2011	Giemsa	ND	Stock solution	Ambulant provider	Water tap	Dilution: 1/10	2013-11-27	ND	Yes	Negative	ND	ND	ND	Correct	Yes	Positive	P. falciparum	Trophozoïte	ND	Acceptable	Yes	Negative	ND	ND	ND	Incorrect	Yes	Positive	Trypanosome	ND	ND
334	Health Center	Province Orientale	Malaria	Thick blood film and RDT	SD BIOLINE Malaria Ag P.f/Pan	ND	1799	0	971	53.9744	1	No	ND	ND	Not trained	Yes	Yes	EQA 2011	Giemsa	ND	Stock solution	Ambulant provider	Buffered water	ND	12/11/2013	18/11/2013	Yes	Negative	ND	ND	ND	Correct	Yes	Positive	P. falciparum	ND	5488	Acceptable	Yes	Positive	P.falciparum	Trophozoïte	320	Incorrect	Yes	Positive	Trypanosome	ND	ND
335	Referral Hospital	Sud Kivu	Malaria	Thick blood film and RDT	SD BIOLINE Malaria Ag P.f/Pan	ND	710	0	391	55.0704	2	No	ND	ND	Not trained	No	ND	First time	Giemsa	Riedel- de Haen	Stock solution	Ambulant provider	Water tap	Dilution: 1/10	13/11/2013	ND	Yes	Negative	ND	ND	ND	Correct	Yes	Negative	ND	ND	ND	Incorrect	Yes	Positive	P.falciparum	Trophozoïte	748768	Incorrect	Yes	Negative	ND	ND	ND
336	Health Center	Katanga	Malaria	Thick blood film	ND	ND	286	0	0	0	3	No	ND	ND	Not trained	No	ND	First time	Giemsa	ND	Stock solution	Local distributor	Water tap	Dilution: 1/10	2013-11-01	2013-11-19	Yes	Positive	P. falciparum	ND	20909	Incorrect	Yes	Positive	P. falciparum	ND	3000	Acceptable	Yes	Positive	P.falciparum	ND	2947	Incorrect	Yes	Positive	P. falciparum	ND	648
337	Health Center	Bas-Congo	Malaria, HAT and Filariasis	Thick blood film	ND	Thick blood film	1002	3	791	79.2415	2	No	ND	ND	Not trained	No	ND	First time	Giemsa	ND	Working solution	Ambulant provider	Water tap	ND	ND	ND	Yes	Negative	ND	ND	ND	Correct	Yes	Negative	ND	ND	ND	Incorrect	Yes	Positive	Trypanosome	ND	ND	Incorrect	Yes	Positive	Trypanosome	ND	ND
338	Health Center	Province Orientale	Malaria	Thick blood film and RDT	SD BIOLINE Malaria Ag P.f/Pan	ND	19	0	9	47.3684	ND	Yes	Malaria	ND	Trained, time not given	Yes	Yes	EQA 2011	Giemsa	MERCK	Stock solution	ND	Buffered water	Dilution: 1/10	10/11/2013	25/01/2014	Yes	Negative	ND	ND	ND	Correct	Yes	Positive	P. falciparum	Trophozoïte	1250	Acceptable	Yes	Positive	Trypanosome	ND	ND	Incorrect	Yes	Negative	ND	ND	ND
339	Health Center	Province Orientale	Malaria	Thick blood film and RDT	SD BIOLINE Malaria Ag P.f/Pan	ND	1580	0	908	57.4684	1	Yes	Malaria	October 2013	Trained > 2011	Yes	Yes	EQA 2011	Giemsa	ND	Stock solution	Ambulant provider	Buffered water	Buffer tablet/ 1 liter of distilled water	15/12/2013	26/12/2013	Yes	Positive	P. falciparum	Trophozoïte et schizonte	18000	Incorrect	Yes	Positive	P. malariae	Trophozoïte	ND	Correct	Yes	Negative	ND	ND	ND	Incorrect	Yes	Positive	Trypanosome	ND	ND
340	Referral Hospital	Katanga	Malaria	Thick blood film	ND	ND	673	0	0	0	2	No	ND	ND	Not trained	No	ND	First time	Giemsa	ND	Stock solution	Local distributor	Water tap	Dilution: 1/10	ND	ND	Yes	Positive	P. falciparum	ND	2080	Incorrect	Yes	Positive	P. falciparum	ND	1217	Acceptable	Yes	Positive	P.falciparum	ND	173	Incorrect	Yes	Negative	ND	ND	ND
341	Health Center	Kasaï Oriental	Malaria, HAT and Filariasis	Thick blood film and RDT	SD BIOLINE Malaria Ag P.f/Pan	CATT	163	0	85	52.1472	1	No	ND	ND	Not trained	No	ND	First time	Giemsa	ND	ND	Purchasing office	ND	ND	2013-10-31	2013-11-06	Yes	Positive	Plasmodium	Trophozoïte et gamétocyte	ND	Incorrect	Yes	Negative	ND	ND	ND	Incorrect	Yes	Positive	Plasmodium	Trophozoïte	ND	Incorrect	Yes	Positive	Trypanosome	ND	ND
342	Health Center	Katanga	Malaria	Thick blood film	ND	ND	ND	ND	ND	ND	3	No	ND	ND	Not trained	No	ND	First time	Giemsa	ND	Stock solution	Ambulant provider	ND	ND	2013-11-14	ND	Yes	Positive	ND	ND	ND	Incorrect	Yes	Positive	ND	ND	ND	Acceptable	Yes	Negative	ND	ND	ND	Incorrect	Yes	Negative	ND	ND	ND
343	Health Center	Katanga	Malaria	Thick blood film	ND	ND	1803	0	836	46.3672	3	No	ND	ND	Not trained	No	ND	First time	Giemsa	Cypress	Stock solution	Purchasing office	ND	ND	ND	ND	Yes	Negative	ND	ND	ND	Correct	Yes	Positive	ND	ND	ND	Acceptable	Yes	Negative	ND	ND	ND	Incorrect	Yes	Negative	ND	ND	ND
344	Referral Hospital	Kasaï Occidental	Malaria and Filariasis	Thick blood film and RDT	SD BIOLINE Malaria Ag P.f/Pan	ND	797	0	520	65.2447	2	No	ND	ND	Not trained	Yes	No	EQA 2011	Giemsa	ND	Stock solution	Ambulant provider	Buffered water	ND	ND	ND	Yes	Negative	ND	ND	ND	Correct	Yes	Negative	ND	ND	ND	Incorrect	Yes	Positive	P.falciparum	ND	678	Incorrect	Yes	Negative	ND	ND	ND
345	Referral Healthcenter	Kinshasa	Malaria, HAT and Filariasis	Thick blood film and RDT	SD BIOLINE Malaria Ag P.f/Pan	Thick blood film	ND	ND	ND	ND	4	Yes	Malaria and HAT	2001	Trained < 2011	Yes	No	EQA 2011	Giemsa	Medimat	Stock solution	Local distributor	Buffered water	Dilution: 1/10	2014-01-27	2014-01-30	Yes	Negative	ND	ND	ND	Correct	Yes	Positive	P. falciparum	ND	1520	Acceptable	Yes	Positive	Trypanosome	ND	ND	Incorrect	Yes	Positive	Trypanosome	ND	ND
346	Referral Hospital	Kasaï Occidental	Malaria, HAT and Filariasis	Thick blood film and RDT	SD BIOLINE Malaria Ag P.f/Pan	Thick blood film, CATT, RDT, CTC, mAECT	817	0	414	50.6732	3	ND	ND	ND	ND	Yes	Yes	EQA 2011	Giemsa	ND	Stock solution	Ambulant provider	Water tap	ND	ND	ND	Yes	Negative	ND	ND	ND	Correct	Yes	Positive	P. falciparum	ND	3840	Acceptable	Yes	Negative	ND	ND	ND	Incorrect	Yes	Negative	ND	ND	ND
347	Health Center	Bandundu	Malaria and Filariasis	Thick blood film and RDT	ND	Thick blood film and CATT	370	0	180	48.6486	1	No	ND	ND	Not trained	Yes	ND	EQA 2011	Giemsa	ND	Stock solution	Purchasing office	Water tap	Dilution: 1/10	2013-11-06	2013-11-16	Yes	Positive	P. falciparum	Trophozoïte	80	Incorrect	Yes	Negative	ND	ND	ND	Incorrect	Yes	Positive	P.falciparum	Trophozoïte	99	Incorrect	Yes	Negative	ND	ND	ND
348	Referral Healthcenter	Province Orientale	Malaria and Filariasis	Thick blood film and RDT	SD BIOLINE Malaria Ag P.f/Pan	ND	1429	14	703	50.1749	3	Yes	Malaria	2004	Trained < 2011	No	ND	First time	Giemsa	ND	Stock solution	Ambulant provider	Rainwater	Dilution: 1/10	28/10/2013	4/11/2013	Yes	Negative	ND	ND	ND	Correct	Yes	Positive	Plasmodium	Trophozoïte	1236	Acceptable	Yes	Negative	ND	ND	ND	Incorrect	Yes	Positive	Trypanosome	ND	ND
349	Referral Hospital	Kasaï Occidental	Malaria and Filariasis	Thick blood film and RDT	SD BIOLINE Malaria Ag P.f/Pan	ND	602	0	403	66.9435	1	No	ND	ND	Not trained	Yes	No	EQA 2011	Giemsa	ND	Stock solution	Ambulant provider	Buffered water	ND	ND	ND	Yes	Negative	ND	ND	ND	Correct	Yes	Positive	P. falciparum	ND	731	Acceptable	Yes	Positive	Microfilaire	ND	ND	Incorrect	Yes	Negative	ND	ND	ND
350	Referral Hospital	Sud Kivu	Malaria, HAT and Filariasis	Thick blood film and RDT	SD BIOLINE Malaria Ag P.f/Pan	ND	5400	0	5	0.0925926	2	No	ND	ND	Not trained	No	ND	First time	Giemsa	MERCK	Stock solution	Local distributor	Distilled water	Dilution: 1/10	ND	ND	Yes	Negative	ND	ND	ND	Correct	No	ND	ND	ND	ND	ND	Yes	Positive	ND	ND	ND	Incorrect	Yes	Negative	ND	ND	ND
351	Referral Hospital	Bas-Congo	Malaria, HAT and Filariasis	Thick blood film	ND	Thick blood film, CTC and CATT	4539	0	1191	26.2393	10	Yes	Malaria	2013-08-01	Trained > 2011	Yes	Yes	EQA 2011	Giemsa	Avonchem	Stock solution	Purchasing office	Buffered water	Buffer tablet/ 1 liter of distilled water	2013-10-31	2013-11-18	Yes	Negative	ND	ND	ND	Correct	Yes	Positive	P. vivax	Trophozoïte et schizonte	2263	Acceptable	Yes	Positive	Trypanosome et P. falciparum	Trophozoïte	127	Correct	Yes	Positive	Trypanosome	Trypomastigote	ND
352	Health Center	Katanga	Malaria	Thick blood film	ND	ND	542	0	240	44.2804	1	Yes	Malaria and Tuberculosis	2007	Trained < 2011	No	ND	First time	Giemsa	ND	Stock solution	Ambulant provider	Rainwater	ND	2013-11-14	2013-12-12	Yes	Negative	ND	ND	ND	Correct	Yes	Negative	ND	ND	ND	Incorrect	Yes	Positive	ND	ND	ND	Incorrect	Yes	Positive	Trypanosome	ND	ND
353	Health Center	Kasaï Oriental	Malaria, HAT and Filariasis	Thick blood film and RDT	SD BIOLINE Malaria Ag P.f/Pan	ND	113	0	103	91.1504	2	Yes	Tuberculosis	October 2012	Not trained	No	ND	First time	Giemsa	ND	Stock solution	Purchasing office	Buffered water	Buffer tablet/ 1 liter of distilled water	ND	ND	Yes	Positive	P. falciparum	Trophozoïte	746678	Incorrect	Yes	Positive	P. falciparum	Trophozoïte	275878	Acceptable	Yes	Negative	ND	ND	ND	Incorrect	Yes	Positive	P. falciparum	Trophozoïte	2105
354	Provincial laboratories	Kasaï Oriental	Malaria	Thick blood film	ND	ND	600	1	284	47.5	3	Yes	Malaria	2012	Trained > 2011	No	ND	First time	Giemsa	ND	Stock solution	Ambulant provider	Buffered water	Dilution: 1/10	2013-10-18	2013-11-18	Yes	Positive	Plasmodium	Trophozoïte	240	Incorrect	Yes	Positive	Plasmodium	Trophozoïte	528	Acceptable	Yes	Positive	Microfilaire	ND	ND	Incorrect	Yes	Positive	Plasmodium	Trophozoïte	480
355	Referral Healthcenter	Kasaï Oriental	Malaria	Thick blood film and RDT	SD BIOLINE Malaria Ag P.f/Pan	Thick blood film	1240	0	920	74.1935	1	Yes	Malaria	2012-06-01	Trained > 2011	No	ND	First time	ND	ND	Stock solution	National malaria control programme	Water tap	Dilution: 1/10	2013-11-18	2013-11-26	Yes	Positive	P. falciparum	ND	1780	Incorrect	Yes	Positive	P. falciparum	ND	1984	Acceptable	Yes	Negative	ND	ND	ND	Incorrect	Yes	Positive	Trypanosome	ND	ND
356	Health Center	Province Orientale	Malaria	Thick blood film and RDT	SD BIOLINE Malaria Ag P.f/Pan	ND	ND	ND	ND	ND	ND	Yes	Malaria	ND	Trained, time not given	Yes	Yes	EQA 2011	Giemsa	MERCK	Stock solution	Local distributor	Buffered water	Dilution: 1/10	11/12/2013	25/01/2014	Yes	Negative	ND	ND	ND	Correct	Yes	Positive	P. vivax	Trophozoïte	ND	Acceptable	Yes	Positive	P.falciparum	Trophozoïte	ND	Incorrect	Yes	Positive	P. falciparum	Trophozoïte	ND
357	Referral Hospital	Province Orientale	Malaria and Filariasis	Thick blood film and RDT	SD BIOLINE Malaria Ag P.f/Pan	ND	66	0	34	51.5152	1	Yes	Malaria	2009	Trained < 2011	No	ND	First time	Giemsa	ND	Stock solution	National malaria control programme	Buffered water	Dilution: 1/10	10/11/2013	18/11/2013	Yes	Positive	P. falciparum	Schizonte	ND	Incorrect	Yes	Positive	P. malariae	Schizonte	ND	Correct	Yes	Negative	ND	ND	ND	Incorrect	Yes	Positive	Trypanosome	ND	ND
358	Health Center	Katanga	Malaria	Thick blood film	ND	ND	3302	0	1248	37.7953	2	Yes	Malaria and Tuberculosis	ND	Trained, time not given	No	ND	First time	Giemsa	ND	Stock solution	Local distributor	ND	ND	2013-11-08	2013-11-11	Yes	Negative	ND	ND	ND	Correct	Yes	Positive	P. falciparum	Trophozoïte	5600	Acceptable	Yes	Positive	P.falciparum	Trophozoïte	352	Incorrect	Yes	Positive	Trypanosome	ND	ND
359	Referral Hospital	Kasaï Oriental	Malaria, HAT and Filariasis	Thick blood film and RDT	ND	Thick blood film and CATT	976	0	0	0	2	No	ND	ND	Not trained	No	ND	First time	Giemsa	Avonchem	Stock solution	Ambulant provider	Buffered water	Dilution: 1/10	ND	ND	Yes	Negative	ND	ND	ND	Correct	Yes	Positive	ND	Trophozoïte	800	Acceptable	Yes	Negative	ND	ND	ND	Incorrect	Yes	Positive	Trypanosome	ND	ND
360	Health Center	Kasaï Occidental	Malaria	Thick blood film	ND	Thick blood film	887	0	586	66.0654	2	No	ND	ND	Not trained	No	ND	First time	Giemsa	Standards	Powder	National malaria control programme	Buffered water	Dilution: 1/10	2013-11-13	ND	Yes	Negative	ND	ND	ND	Correct	Yes	Positive	P. falciparum	Trophozoïte	176000	Acceptable	Yes	Negative	ND	ND	ND	Incorrect	Yes	Negative	ND	ND	ND
361	Health Center	Kasaï Oriental	Malaria	Thick blood film and RDT	SD BIOLINE Malaria Ag P.f/Pan	ND	1545	0	938	60.712	1	Yes	Malaria	2005	Trained < 2011	No	ND	First time	Giemsa	ND	Stock solution	Ambulant provider	Buffered water	Dilution: 1/10	2013-11-03	2013-11-10	Yes	Positive	P. falciparum	ND	ND	Incorrect	Yes	Positive	P. falciparum	ND	459	Acceptable	Yes	Positive	P.malariae	ND	24	Incorrect	Yes	Positive	Trypanosome	ND	ND
362	Referral Hospital	Kasaï Oriental	Malaria	Thick blood film	ND	Thick blood film	999	0	642	64.2643	2	No	ND	ND	Not trained	No	ND	First time	Giemsa	ND	Stock solution	Purchasing office	Buffered water	ND	2013-11-01	ND	Yes	Positive	P. falciparum	ND	96	Incorrect	Yes	Positive	P. falciparum	ND	128	Acceptable	Yes	Positive	P.falciparum	ND	256	Incorrect	Yes	Positive	Trypanosome	ND	ND
363	Referral Hospital	Bas-Congo	Malaria, HAT and Filariasis	Thick blood film	ND	Thick blood film	1800	0	1210	67.2222	4	No	ND	ND	Not trained	No	ND	First time	Giemsa	ND	Stock solution	Local distributor	Distilled water	Dilution: 1/10	ND	ND	Yes	Positive	Plasmodium	Trophozoïte	ND	Incorrect	Yes	Positive	Plasmodium	Schizonte	ND	Acceptable	Yes	Positive	Trypanosome	ND	ND	Incorrect	Yes	Positive	Trypanosome	ND	ND
364	Health Center	Province Orientale	Malaria	Thick blood film and RDT	SD BIOLINE Malaria Ag P.f/Pan	ND	386	0	295	76.4249	1	No	ND	ND	Not trained	No	ND	First time	Giemsa	ND	Stock solution	Ambulant provider	Distilled water	Dilution: 1/10	19/11/2013	20/11/2013	Yes	Positive	Plasmodium	Trophozoïte	ND	Incorrect	Yes	Positive	ND	Trophozoïte	ND	Acceptable	Yes	Positive	ND	Trophozoïte	ND	Incorrect	Yes	Positive	ND	Trophozoïte	ND
365	Referral Hospital	Katanga	Malaria, HAT and Filariasis	Thick blood film and RDT	CareStart Malaria Ag P.f/Pan	ND	1620	0	0	0	4	Yes	Malaria	2012	Trained > 2011	No	ND	First time	Giemsa	ND	Stock solution	Local distributor	Buffered water	Buffer tablet/ 1 liter of distilled water	2013-10-30	ND	Yes	Negative	ND	ND	ND	Correct	Yes	Positive	P. falciparum	Trophozoïte	2320	Acceptable	Yes	Positive	P.falciparum	Trophozoïte	ND	Incorrect	Yes	Negative	ND	ND	ND
366	Referral Hospital	Kasaï Oriental	Malaria, HAT and Filariasis	Thick blood film and RDT	SD BIOLINE Malaria Ag P.f/Pan	Thick blood film	1614	2	697	43.3086	1	Yes	Malaria	1905-06-29	Trained < 2011	No	ND	First time	Giemsa	MERCK	Stock solution	Purchasing office	Buffered water	Dilution: 1/10	2013-11-11	2013-11-27	Yes	Negative	ND	ND	ND	Correct	Yes	Positive	Plasmodium	Trophozoïte et gamétocyte	5000	Acceptable	Yes	Positive	Trypanosome	ND	ND	Incorrect	Yes	Positive	Trypanosome	ND	ND
367	Referral Hospital	Katanga	Malaria	Thick blood film and RDT	Paracheck Malaria Ag P.f	ND	1088	0	896	82.3529	3	No	ND	ND	Not trained	No	ND	First time	Giemsa	Avonchem	Stock solution	Ambulant provider	Buffered water	Dilution: 1/10	2013-11-13	2013-11-13	Yes	Positive	ND	Trophozoïte	ND	Incorrect	Yes	Positive	ND	Trophozoïte	ND	Acceptable	Yes	Positive	Trypanosome	ND	ND	Incorrect	Yes	Positive	Trypanosome	ND	ND
368	Referral Hospital	Katanga	Malaria, HAT and Filariasis	Thick blood film	ND	Thick blood film	3705	0	3446	93.0094	5	No	ND	ND	Not trained	No	ND	First time	Giemsa	Biolab diagnostic	Stock solution	Ambulant provider	Buffered water	Dilution: 1/10	2013-10-29	ND	Yes	Positive	P. falciparum	Trophozoïte	160	Incorrect	Yes	Positive	P. malariae	Trophozoïte et schizonte	9560	Correct	Yes	Positive	Trypanosome et P. falciparum	Trophozoïte	640	Acceptable	Yes	Positive	Trypanosome et P. falciparum	Trophozoïte	800
369	Referral Healthcenter	Kasaï Occidental	Malaria, HAT and Filariasis	Thick blood film and RDT	SD BIOLINE Malaria Ag P.f/Pan	Thick blood film	108	0	42	38.8889	2	Yes	Tuberculosis	May 2013	Not trained	No	ND	First time	Giemsa	ND	Stock solution	Ambulant provider	Buffered water	Dilution: 1/10	ND	ND	Yes	Negative	ND	ND	ND	Correct	Yes	Positive	P. falciparum	Trophozoïte	336	Acceptable	Yes	Negative	ND	ND	ND	Incorrect	Yes	Positive	Trypanosome	ND	ND
370	Health Center	Kasaï Oriental	Malaria and Filariasis	Thick blood film and RDT	SD BIOLINE Malaria Ag P.f/Pan	ND	587	0	199	33.9012	2	No	ND	ND	Not trained	No	ND	First time	Giemsa	Avonchem	Stock solution	Purchasing office	Water tap	ND	2013-11-02	2013-11-21	Yes	Negative	ND	ND	ND	Correct	Yes	Positive	P. falciparum	Trophozoïte	850	Acceptable	Yes	Negative	ND	ND	ND	Incorrect	Yes	Positive	Trypanosome	ND	ND
371	Health Center	Katanga	Malaria, HAT and Filariasis	Thick blood film	ND	Thick blood film	276	0	0	0	1	No	ND	ND	Not trained	No	ND	First time	Giemsa	ND	Stock solution	Ambulant provider	Distilled water	Dilution: 1/10	2013-11-13	2013-11-20	Yes	Positive	Plasmodium	Trophozoïte	70	Incorrect	Yes	Positive	Plasmodium	Trophozoïte	176	Acceptable	Yes	Positive	plasmodium	Trophozoïte	50	Incorrect	Yes	Positive	Plasmodium	Trophozoïte	97
372	Referral Hospital	Sud Kivu	ND	ND	ND	ND	ND	ND	ND	ND	ND	ND	ND	ND	ND	ND	ND	ND	ND	ND	ND	ND	ND	ND	ND	ND	Yes	Negative	ND	ND	ND	Correct	Yes	Positive	P. malariae	Trophozoïte, schizonte et gamétocyte	1139	Correct	Yes	Positive	Trypanosome et P. falciparum	Trophozoïte	8118	Acceptable	Yes	Positive	Trypanosome	ND	ND
373	Health Center	Province Orientale	Malaria	Thick blood film and RDT	SD BIOLINE Malaria Ag P.f/Pan	ND	47	0	9	19.1489	ND	Yes	Malaria	ND	Trained, time not given	Yes	Yes	EQA 2011	Giemsa	MERCK	Stock solution	Local distributor	Buffered water	Dilution: 1/10	ND	ND	Yes	Positive	P. falciparum	Trophozoïte	3300	Incorrect	Yes	Positive	P. falciparum	Trophozoïte	1430	Acceptable	Yes	Positive	P.falciparum	Trophozoïte	2500	Incorrect	Yes	Negative	ND	ND	ND
374	Referral Hospital	Kasaï Occidental	Malaria, HAT and Filariasis	Thick blood film and RDT	SD BIOLINE Malaria Ag P.f/Pan	CATT	1000	0	600	60	2	Yes	Geo-helminths	1905-07-04	Not trained	Yes	No	EQA 2011	Giemsa	ND	Stock solution	Local distributor	Buffered water	Dilution: 1/10	2013-11-10	2013-11-19	Yes	Negative	ND	ND	ND	Correct	Yes	Positive	P. falciparum	ND	1422	Acceptable	Yes	Positive	P.falciparum	ND	941	Incorrect	Yes	Negative	ND	ND	ND
375	Health Center	Kinshasa	Malaria, HAT and Filariasis	Thick blood film	ND	ND	316	0	0	0	2	No	ND	ND	Not trained	Yes	No	EQA 2011	Giemsa	MERCK	Stock solution	Ambulant provider	Buffered water	ND	2014-01-20	ND	Yes	Negative	ND	ND	ND	Correct	Yes	Positive	P. malariae	Trophozoïte et schizonte	ND	Correct	Yes	Positive	Trypanosome et P. malariae	Trophozoïte	ND	Incorrect	Yes	Positive	Trypanosome	ND	ND
376	Referral Hospital	Bas-Congo	Malaria	Thick blood film and RDT	SD BIOLINE Malaria Ag P.f/Pan	ND	987	0	630	63.8298	1	Yes	Malaria	2013-06-01	Trained > 2011	No	ND	First time	Giemsa	ND	Stock solution	Local distributor	Buffered water	Dilution: 1/10	2013-10-31	2013-10-31	Yes	Negative	ND	ND	ND	Correct	Yes	Positive	P. falciparum	Schizonte	320	Acceptable	Yes	Positive	P.falciparum	Gamétocyte	260	Incorrect	Yes	Negative	ND	ND	ND
377	Other health facilities	Sud Kivu	Malaria, HAT and Filariasis	Thick blood film	ND	Thick blood film	950	0	60	6.31579	ND	No	ND	ND	Not trained	No	ND	First time	Giemsa	ND	Stock solution	Ambulant provider	Buffered water	Dilution: 1/10	ND	17/11/2013	Yes	Negative	ND	ND	ND	Correct	Yes	Positive	P. falciparum	Trophozoïte	1188	Acceptable	Yes	Positive	Trypanosome et P. falciparum	Trophozoïte	10817	Acceptable	Yes	Positive	Trypanosome	ND	ND
378	Referral Hospital	Province Orientale	Malaria and Filariasis	Thick blood film	ND	ND	2346	2	380	16.283	3	No	ND	ND	Not trained	No	ND	First time	Giemsa	Avonchem	Stock solution	Ambulant provider	Distilled water	Dilution: 1/10	ND	18/11/2013	Yes	Negative	ND	ND	ND	Correct	Yes	Positive	P. falciparum	ND	ND	Acceptable	Yes	Negative	ND	ND	ND	Incorrect	Yes	Negative	ND	ND	ND
379	Referral Hospital	Kasaï Oriental	Malaria, HAT and Filariasis	Thick blood film	ND	Thick blood film	1512	0	860	56.8783	1	No	ND	ND	Not trained	No	ND	First time	Giemsa	ND	Stock solution	Ambulant provider	Buffered water	ND	2013-11-09	2013-11-15	Yes	Positive	Plasmodium	Trophozoïte	16	Incorrect	Yes	Positive	Plasmodium	Trophozoïte	338	Acceptable	Yes	Positive	Plasmodium	Trophozoïte	136	Incorrect	Yes	Positive	Trypanosome	ND	ND
380	Health Center	Equateur	Malaria, HAT and Filariasis	Thick blood film and RDT	Paracheck Malaria Ag P.f	Thick blood film	415	0	95	22.8916	0	No	ND	ND	Not trained	Yes	No	EQA 2011	Giemsa	ND	Working solution	Ambulant provider	Buffered water	Buffer tablet/ 1 liter of distilled water	2013-11-06	11/112013	Yes	Negative	ND	ND	ND	Correct	Yes	Positive	P. falciparum	Trophozoïte	ND	Acceptable	Yes	Negative	ND	ND	ND	Incorrect	Yes	Positive	Trypanosome	ND	ND
381	Other health facilities	Katanga	Malaria	Thick blood film	ND	Thick blood film	190	0	0	0	2	Yes	Malaria	2013	Trained > 2011	No	ND	First time	Giemsa	ND	Stock solution	Purchasing office	Distilled water	Dilution: 1/10	2013-10-30	2013-11-05	Yes	Positive	P. falciparum	Trophozoïte	240	Incorrect	Yes	Positive	P. malariae	Trophozoïte	4218	Correct	Yes	Positive	P.falciparum	Trophozoïte	488	Incorrect	Yes	Positive	Trypanosome	ND	ND
382	Health Center	Bandundu	Malaria, HAT and Filariasis	Thick blood film	ND	Thick blood film	327	1	98	30.2752	1	No	ND	ND	Not trained	ND	ND	First time	Giemsa	ND	Stock solution	Ambulant provider	ND	ND	2013-08-04	2014-03-09	Yes	Positive	ND	ND	ND	Incorrect	Yes	Positive	ND	ND	ND	Acceptable	Yes	Negative	ND	ND	ND	Incorrect	Yes	Positive	Trypanosome	ND	ND
383	Other health facilities	Kasaï Occidental	Malaria, HAT and Filariasis	Thick blood film and RDT	SD BIOLINE Malaria Ag P.f/Pan	Thick blood film, CTC and CATT	50	5	13	36	2	ND	ND	ND	ND	Yes	No	EQA 2011	Giemsa	ND	Stock solution	Ambulant provider	Water tap	ND	2013-11-02	2013-11-16	Yes	Positive	P. falciparum	Trophozoïte	640	Incorrect	Yes	Positive	P. falciparum et P. malariae	Trophozoïte	1388	Acceptable	Yes	Positive	Trypanosome et P. falciparum	Trophozoïte	ND	Acceptable	Yes	Positive	Trypanosome	ND	ND
384	Referral Hospital	Kasaï Oriental	Malaria, HAT and Filariasis	Thick blood film and RDT	SD BIOLINE Malaria Ag P.f/Pan	Thick blood film, CATT, RDT, CTC, mAECT	753	5	665	88.9774	1	Yes	Malaria and Tuberculosis	July 2012	Trained > 2011	No	ND	First time	Giemsa	ND	Stock solution	NGO	ND	ND	ND	ND	Yes	Negative	ND	ND	ND	Correct	Yes	Positive	P. vivax	Trophozoïte et schizonte	ND	Acceptable	Yes	Positive	Trypanosome et P. vivax	Trophozoïte	ND	Incorrect	Yes	Positive	Trypanosome	ND	ND
385	Referral Hospital	Kasaï Oriental	Malaria, HAT and Filariasis	Thick blood film and RDT	SD BIOLINE Malaria Ag P.f/Pan	Thick blood film, CATT, CTC, and mAECT	1503	0	569	37.8576	3	Yes	Malaria	2012-10-01	Trained > 2011	No	ND	First time	Giemsa	ND	Stock solution	Purchasing office	Distilled water	Dilution: 1/10	2013-10-29	2013-11-25	Yes	Negative	ND	ND	ND	Correct	Yes	Positive	P. falciparum	Trophozoïte	1440	Acceptable	Yes	Positive	Trypanosome et microfilaire	ND	ND	Incorrect	Yes	Negative	ND	ND	ND
386	Health Center	Province Orientale	Malaria	Thick blood film and RDT	SD BIOLINE Malaria Ag P.f/Pan	ND	383	0	98	25.5875	1	No	ND	ND	Not trained	Yes	Yes	EQA 2011	Giemsa	Avonchem	Stock solution	Ambulant provider	Distilled water	Dilution: 1/10	7/11/2013	ND	Yes	Negative	ND	ND	ND	Correct	Yes	Positive	P. malariae	Trophozoïte, schizonte et gamétocyte	ND	Correct	Yes	Negative	ND	ND	ND	Incorrect	Yes	Positive	Trypanosome	ND	ND
387	Referral Hospital	Province Orientale	Malaria and Filariasis	Thick blood film and RDT	SD BIOLINE Malaria Ag P.f/Pan	ND	231	4	126	56.2771	3	No	ND	ND	Not trained	No	ND	First time	Giemsa	ND	Stock solution	Ambulant provider	Water tap	ND	21/11/2013	25/11/2013	Yes	Positive	P. falciparum	Trophozoïte	ND	Incorrect	No	ND	ND	ND	ND	ND	Yes	Positive	ND	ND	ND	Incorrect	Yes	Positive	ND	ND	ND
388	Health Center	Province Orientale	Malaria	Thick blood film and RDT	SD BIOLINE Malaria Ag P.f/Pan	Thick blood film and RDT	368	0	86	23.3696	1	No	ND	ND	Not trained	Yes	Yes	EQA 2011	Giemsa	ND	Stock solution	Ambulant provider	Distilled water	Dilution: 1/10	12/11/2013	30/12/2013	Yes	Negative	ND	ND	ND	Correct	Yes	Positive	P. falciparum	Trophozoïte	1625	Acceptable	Yes	Positive	P.falciparum	Trophozoïte	1250	Incorrect	Yes	Negative	ND	ND	ND
389	Referral Hospital	Province Orientale	Malaria and Filariasis	Thick blood film and RDT	SD BIOLINE Malaria Ag P.f/Pan	Thick blood film and CATT	816	48	431	58.701	2	Yes	Blood transfusion	December 2012	Not trained	No	ND	First time	Giemsa	ACTU ALL CHEMICAL	Stock solution	NGO	Distilled water	Dilution: 1/10	6/11/2013	10/11/2013	Yes	Negative	ND	ND	ND	Correct	Yes	Positive	P. falciparum	Trophozoïte	816	Acceptable	Yes	Positive	P.falciparum	Trophozoïte	446	Incorrect	Yes	Positive	Trypanosome	ND	ND
390	Referral Hospital	Katanga	Malaria, HAT and Filariasis	Thick blood film	ND	Thick blood film	1050	0	0	0	4	Yes	Malaria and Tuberculosis	2006	Trained < 2011	Yes	Yes	EQA 2011	Giemsa	ND	Stock solution	Purchasing office	Distilled water	Dilution: 1/10	ND	2013-11-26	Yes	Positive	P. falciparum	ND	14577	Incorrect	Yes	Positive	P. falciparum	ND	ND	Acceptable	Yes	Positive	P.falciparum	ND	ND	Incorrect	Yes	Positive	Trypanosome et P. falciparum	ND	ND
391	Health Center	Province Orientale	Malaria	Thick blood film and RDT	SD BIOLINE Malaria Ag P.f/Pan	ND	ND	ND	ND	ND	0	Yes	Malaria	2013-09-01	Trained > 2011	Yes	Yes	EQA 2011	ND	ND	ND	ND	ND	ND	12/12/2013	23/01/2014	Yes	Negative	ND	ND	ND	Correct	Yes	Positive	P. falciparum	Trophozoïte	ND	Acceptable	Yes	Negative	ND	ND	ND	Incorrect	Yes	Positive	P. falciparum	Trophozoïte	ND
392	Health Center	Kinshasa	Malaria	Thick blood film and RDT	SD BIOLINE Malaria Ag P.f/Pan	ND	ND	ND	ND	ND	ND	Yes	Malaria	2012	Trained > 2011	Yes	Yes	EQA 2011	Giemsa	ND	Stock solution	National malaria control programme	Buffered water	Buffer tablet/ 1 liter of distilled water	ND	ND	Yes	Positive	P. falciparum	Trophozoïte	ND	Incorrect	Yes	Positive	P. vivax	Trophozoïte	ND	Acceptable	Yes	Positive	ND	ND	ND	Incorrect	Yes	Positive	Trypanosome	ND	ND
393	Health Center	Province Orientale	Malaria	Thick blood film	ND	ND	1842	0	280	15.2009	1	No	ND	ND	Not trained	No	ND	First time	Giemsa	ND	Working solution	Ambulant provider	Physiological water	ND	23/11/2013	27/11/2013	Yes	Positive	ND	ND	ND	Incorrect	Yes	Negative	ND	ND	ND	Incorrect	Yes	Positive	ND	ND	ND	Incorrect	Yes	Negative	ND	ND	ND
394	Referral Healthcenter	Bas-Congo	Malaria	Thick blood film	ND	ND	2448	0	2309	94.3219	2	No	ND	ND	Not trained	No	ND	First time	ND	ND	Working solution	Ambulant provider	Distilled water	Dilution: 1/10	ND	ND	Yes	Negative	ND	ND	ND	Correct	Yes	Positive	P. falciparum	Schizonte	ND	Acceptable	Yes	Positive	P.falciparum	Gamétocyte	ND	Incorrect	Yes	Positive	P.malariae et P. vivax	Gamétocytes	ND
395	Health Center	Province Orientale	Malaria	Thick blood film and RDT	SD BIOLINE Malaria Ag P.f/Pan	ND	ND	ND	ND	ND	ND	Yes	Malaria	ND	Trained, time not given	Yes	Yes	EQA 2011	Giemsa	MERCK	Stock solution	Local distributor	Buffered water	Dilution: 1/10	ND	ND	Yes	Negative	ND	ND	ND	Correct	Yes	Negative	ND	ND	ND	Incorrect	Yes	Positive	P.falciparum	Trophozoïte	ND	Incorrect	Yes	Positive	P. falciparum	Trophozoïte	ND
396	Referral Hospital	Equateur	Malaria, HAT and Filariasis	Thick blood film and RDT	Paracheck Malaria Ag P.f	Thick blood film and CATT	1452	0	1019	70.1791	2	Yes	Malaria	2005	Trained < 2011	Yes	No	EQA 2011	Giemsa	ND	Working solution	Ambulant provider	Rainwater	Dilution: 1/10	ND	2013-11-07	Yes	Positive	P. falciparum	Trophozoïte	16	Incorrect	Yes	Positive	P. falciparum et P. malariae	Trophozoïte	160	Acceptable	Yes	Positive	Trypanosome et P. falciparum	Trophozoïte	584	Acceptable	Yes	Positive	Trypanosome	ND	ND
397	Health Center	Bas-Congo	Malaria	Thick blood film and RDT	SD BIOLINE Malaria Ag P.f/Pan	CATT	1000	0	800	80	1	No	ND	ND	Not trained	No	ND	First time	Giemsa	ND	Working solution	Purchasing office	Buffered water	Dilution: 1/10	ND	ND	Yes	Positive	ND	Trophozoïte	ND	Incorrect	Yes	Negative	ND	ND	ND	Incorrect	Yes	Negative	ND	ND	ND	Incorrect	Yes	Positive	ND	Trophozoïte	ND
398	Other health facilities	Kinshasa	Malaria, HAT and Filariasis	Thick blood film and RDT	SD BIOLINE Malaria Ag P.f/Pan	Thick blood film	724	0	0	0	2	No	ND	ND	Not trained	Yes	No	EQA 2011	Giemsa	ND	Stock solution	Local distributor	Distilled water	Dilution: 1/10	ND	ND	Yes	Negative	ND	ND	ND	Correct	Yes	Positive	P. malariae	Schizonte et gamétocyte	2233	Correct	Yes	Positive	Trypanosome et Plasmodium	ND	ND	Acceptable	Yes	Positive	Trypanosome	ND	ND
399	Referral Healthcenter	Kasaï Occidental	Malaria	Thick blood film and RDT	SD BIOLINE Malaria Ag P.f/Pan	ND	273	0	273	100	1	Yes	Tuberculosis	2013-05-01	Not trained	No	ND	First time	Giemsa	ND	Stock solution	Global Founds	Water tap	Dilution: 1/10	2013-11-16	2013-11-17	Yes	Positive	P. falciparum	Trophozoïte	155	Incorrect	Yes	Positive	Plasmodium	Trophozoïte	90	Acceptable	Yes	Positive	Plasmodium	Trophozoïte	300	Incorrect	Yes	Positive	Plasmodium	Trophozoïte	100
400	Health Center	Province Orientale	Malaria	Thick blood film and RDT	SD BIOLINE Malaria Ag P.f/Pan	ND	ND	ND	ND	ND	ND	Yes	Malaria	ND	Trained, time not given	No	ND	First time	Giemsa	MERCK	Stock solution	ND	Buffered water	Dilution: 1/10	ND	ND	Yes	Negative	ND	ND	ND	Correct	Yes	Negative	ND	ND	ND	Incorrect	Yes	Negative	ND	ND	ND	Incorrect	Yes	Positive	P. falciparum	Trophozoïte	688
[truncated: 38 more columns]

## Sheet: Abbreviations
	CATT: Card Agglutination Test for Trypanosomiasis
	CTC: capillary tube centrifugation
	EQA: external quality assessments
	HAT: Human African Trypanosomiasis
	HIV: human immunodeficiency virus
	mAECT: mini-anion exchange centrifugation technic
	ND: no data
	NGO: non governmental organization
	Nr: number
	PNLP: Programme National de Lutte contre le Paludisme
	PNLT: Programme National de Lutte contre la Tuberculose
	PNLTHA: Programme National de Lutte contre la Trypanosomiase Humaine Africaine
	RDT: rapid diagnostic test
